# Supplementary material for: Identifying hepatocellular carcinoma patients with survival benefits from surgery combined with chemotherapy: based on machine learning model
Source: World J Surg Oncol. 2022 Dec 1;20:377. doi: 10.1186/s12957-022-02837-2 (PMC9714169; doi:10.1186/s12957-022-02837-2)
Supplement: Supplementary file 1 — Additional file 1. Clinical Characteristics of 1625 eligible patients included in this study [file 12957_2022_2837_MOESM1_ESM.xlsx]

## Sheet: Survival Rate
Clinical Characteristics of 1625 eligible patients included in this study
Grade	AFP	Vascular Invasion	Marital Status	Lesion	Tumor Size	5 Year CSD	ID	Chemotherapy	Survival	Selected
2	1	0	1	2	3	1	3986051	1	0.64	high
2	0	0	0	1	3	0	3987827	0	0.6	high
1	0	1	0	1	2	0	3995146	0	1	low
2	1	0	1	1	2	0	3997137	0	0.880952	low
2	1	0	1	1	3	0	3998929	0	0.649123	low
2	1	0	1	1	3	0	3999205	1	0.649123	low
2	1	1	0	1	3	0	4001215	0	0.625	high
1	1	0	1	1	2	0	4001437	0	0.75	low
2	1	0	1	1	1	1	4003708	0	0.842105	low
1	1	0	1	1	2	0	4003943	0	0.75	low
3	1	0	1	1	2	0	4006295	0	0.828571	low
2	0	0	1	1	2	0	4007064	0	0.870968	low
2	0	0	0	1	2	1	4007897	0	0.826087	low
3	1	1	0	1	3	1	4009014	0	0.466667	high
1	1	0	0	1	2	0	4009497	0	0.526316	high
2	1	1	1	1	3	0	4009867	0	0.55	high
3	1	0	1	1	2	0	4010650	0	0.828571	low
2	1	0	0	1	3	1	4010970	0	0.814815	low
2	1	0	0	1	3	1	4011141	0	0.814815	low
1	0	0	1	1	3	0	4014678	0	0.880952	low
2	0	1	0	1	2	1	4018008	0	0.333333	high
2	0	0	1	1	2	1	4018575	0	0.870968	low
1	0	0	0	1	3	0	4019224	1	0.733333	low
4	1	0	1	1	3	0	4021747	1	0.833333	low
2	1	0	1	1	3	0	4022177	0	0.649123	low
1	0	0	1	1	2	0	4025720	0	0.912281	low
3	1	0	1	2	2	0	4026719	0	0.666667	low
1	0	0	1	1	2	0	4026904	1	0.912281	low
1	0	0	0	1	1	1	4030788	0	0.923077	low
1	0	0	0	1	3	0	4030955	0	0.733333	low
2	1	0	1	1	3	0	4031915	0	0.649123	low
1	1	0	1	1	2	1	4032619	1	0.75	low
3	1	0	0	2	1	0	4032902	0	1	low
3	1	0	1	1	2	0	4034459	0	0.828571	low
2	0	0	1	1	2	0	4039917	0	0.870968	low
1	0	0	1	1	3	0	4040386	1	0.880952	low
2	1	0	1	1	3	1	4041942	0	0.649123	low
2	1	0	1	1	2	1	4048276	0	0.880952	low
2	1	0	0	2	3	0	4050537	0	0.4	high
2	0	0	0	1	2	1	4052552	0	0.826087	low
2	1	0	1	1	1	0	4053509	0	0.842105	low
2	0	0	1	2	2	0	4057325	0	0.714286	low
2	1	0	1	1	2	0	4061606	0	0.880952	low
1	1	0	0	1	1	1	4064958	0	0.7	low
1	0	0	0	1	2	0	4067439	0	0.772727	low
4	1	0	1	1	2	0	4068562	0	0.4	high
1	0	0	0	1	2	0	4074742	0	0.772727	low
2	1	0	1	2	3	1	4077095	1	0.64	high
3	1	0	1	1	3	1	4077478	0	0.588235	high
1	1	0	0	2	2	1	4078170	1	0.5	high
1	0	0	1	1	1	0	4078765	0	1	low
2	0	0	0	1	2	0	4079390	0	0.826087	low
2	1	0	0	2	2	1	4080848	0	0.8	low
2	0	1	1	1	3	0	4083042	0	0.928571	low
2	1	0	0	1	2	0	4083804	0	0.759259	low
3	0	0	1	1	2	0	4086577	0	0.933333	low
1	0	0	1	1	3	0	4095010	0	0.880952	low
1	0	0	1	1	3	0	4099836	0	0.880952	low
3	0	0	1	1	2	0	4100402	0	0.933333	low
4	1	1	1	2	1	1	4100518	0	0	high
2	1	0	0	1	1	0	4101605	0	1	low
1	0	0	1	1	3	0	4104635	0	0.880952	low
3	1	1	0	1	3	0	4105153	0	0.466667	high
1	1	0	1	1	3	1	4105939	0	0.666667	low
2	1	0	1	1	3	0	4106412	0	0.649123	low
2	1	0	0	1	2	0	4107587	0	0.759259	low
2	1	0	0	1	2	0	4109379	0	0.759259	low
3	1	0	1	1	3	1	4110583	1	0.588235	high
3	1	0	1	1	2	0	4111370	0	0.828571	low
2	0	0	1	1	2	0	4112449	0	0.870968	low
2	0	0	1	1	3	0	4112648	0	0.909091	low
2	0	1	1	1	2	1	4115901	0	0.714286	low
2	0	0	1	1	2	0	4117106	0	0.870968	low
3	0	0	1	1	2	0	4120829	0	0.933333	low
1	0	0	1	1	2	0	4121136	0	0.912281	low
1	1	0	0	2	2	1	4122816	1	0.5	high
2	1	0	1	1	3	0	4124216	1	0.649123	low
2	1	0	0	1	2	0	4127790	0	0.759259	low
1	0	0	1	1	2	0	4128648	0	0.912281	low
2	1	0	1	2	2	1	4132278	0	0.777778	low
3	1	0	0	1	3	1	4135988	1	0.590909	high
3	1	0	1	1	2	1	4535032	0	0.828571	low
3	0	0	1	1	2	0	4535571	0	0.933333	low
2	0	0	1	1	2	0	4535842	0	0.870968	low
2	1	0	0	1	3	0	4536731	0	0.814815	low
2	1	1	1	1	3	1	4540830	0	0.55	high
1	0	0	1	1	1	0	4541034	1	1	low
2	1	0	0	2	2	0	4541661	0	0.8	low
1	1	0	0	1	3	0	4543767	0	1	low
2	1	0	0	1	2	0	4548272	1	0.759259	low
4	1	0	0	1	2	0	4549087	0	1	low
3	0	0	1	1	2	0	4549231	0	0.933333	low
1	0	0	1	1	3	0	4550418	0	0.880952	low
3	0	0	1	1	2	0	4550652	0	0.933333	low
4	0	0	1	1	1	0	4552673	0	1	low
3	1	1	1	2	3	1	4552703	0	0.25	high
2	0	1	1	1	3	0	4553795	0	0.928571	low
2	0	0	1	1	1	0	4556627	0	1	low
2	0	0	1	1	3	0	4559777	0	0.909091	low
2	0	0	1	1	3	0	4560945	0	0.909091	low
1	0	0	1	1	2	0	4561388	0	0.912281	low
2	1	0	1	1	3	0	4561947	0	0.649123	low
4	1	0	1	1	2	0	4564796	0	0.4	high
3	1	0	1	2	3	0	4565802	0	0.5	high
2	1	0	0	1	2	0	4567249	0	0.759259	low
2	1	0	0	1	3	0	4568328	0	0.814815	low
2	0	0	1	1	1	0	4569433	0	1	low
1	0	0	1	1	3	0	4569645	0	0.880952	low
1	0	0	1	1	2	0	4570760	0	0.912281	low
2	0	0	1	2	2	0	4570777	0	0.714286	low
1	1	0	1	1	2	0	4573872	0	0.75	low
3	1	0	1	1	3	1	4574469	1	0.588235	high
2	0	0	0	1	3	0	4577341	0	0.6	high
2	1	0	1	1	3	1	4577958	0	0.649123	low
3	1	0	0	1	2	0	4579431	1	0.8	low
2	1	0	1	1	3	0	4580111	0	0.649123	low
1	0	0	1	1	2	0	4580706	0	0.912281	low
1	0	0	1	1	2	0	4582141	0	0.912281	low
3	1	0	1	1	2	0	4583272	0	0.828571	low
2	1	0	0	1	1	0	4583669	0	1	low
2	1	1	1	1	2	0	4584162	0	0.772727	low
2	1	0	0	1	1	0	4585456	0	1	low
1	1	1	0	1	3	0	4585733	0	0	high
1	0	0	1	1	2	0	4587962	0	0.912281	low
2	1	0	0	1	2	0	4588081	1	0.759259	low
1	0	0	1	1	2	0	4589770	0	0.912281	low
2	0	0	1	1	2	0	4589900	0	0.870968	low
2	0	1	0	1	1	0	4590547	0	0.5	high
1	0	0	0	1	2	0	4591455	0	0.772727	low
2	1	1	1	1	3	0	4592613	0	0.55	high
3	1	0	0	1	2	0	4593030	0	0.8	low
1	0	0	0	1	3	0	4594147	0	0.733333	low
2	1	0	1	2	3	0	4594527	0	0.64	high
2	0	0	0	2	3	0	4594780	0	0.75	low
2	0	0	1	1	2	0	4595176	0	0.870968	low
1	0	0	1	1	2	0	4598419	0	0.912281	low
3	1	0	1	1	3	0	4598420	0	0.588235	high
1	0	0	1	1	2	0	4599475	0	0.912281	low
2	0	1	1	1	2	0	4604525	0	0.714286	low
1	0	0	0	1	3	0	4606898	0	0.733333	low
4	0	0	0	1	3	0	4606919	1	1	low
2	0	0	0	1	1	0	4607630	0	0.75	low
2	1	1	0	1	2	0	4610442	0	0.5	high
4	1	0	0	1	3	0	4611497	0	1	low
2	0	0	1	1	1	0	4611950	0	1	low
2	0	0	1	1	1	0	4612809	0	1	low
2	1	0	1	1	1	0	4613047	0	0.842105	low
2	0	0	1	1	1	0	4613442	0	1	low
2	0	0	1	1	2	0	4618869	0	0.870968	low
1	0	0	1	1	3	0	4619436	0	0.880952	low
3	1	0	1	1	2	0	4619798	0	0.828571	low
2	0	0	0	1	2	0	4620050	0	0.826087	low
1	0	0	1	1	2	0	4620132	0	0.912281	low
3	1	0	0	1	2	0	4625826	0	0.8	low
3	1	0	1	1	2	0	4629695	1	0.828571	low
4	0	0	0	1	3	0	4639115	0	1	low
2	0	0	1	1	3	0	8968824	0	0.909091	low
3	1	0	0	1	2	0	8968938	0	0.8	low
1	0	0	1	1	2	0	8968966	0	0.912281	low
2	0	0	1	2	2	0	8968992	1	0.714286	low
3	0	0	0	1	2	1	8971022	0	0.6	high
3	1	1	1	1	2	1	8978176	0	0.6	high
2	1	0	1	1	1	0	8988058	0	0.842105	low
3	1	0	1	1	1	1	8989672	0	0.6	high
2	0	0	0	1	3	1	8989992	0	0.6	high
2	1	0	0	2	1	1	8990614	0	0	high
3	0	1	1	1	2	0	8990625	0	0.571429	high
2	0	0	0	1	2	0	8991379	0	0.826087	low
2	1	0	0	1	3	0	9004693	0	0.814815	low
3	1	1	0	1	3	1	9042120	0	0.466667	high
2	1	0	1	1	1	0	9048495	0	0.842105	low
2	1	0	0	1	1	0	9048902	0	1	low
2	1	1	1	1	3	1	9050436	0	0.55	high
2	1	0	1	1	2	0	9052250	0	0.880952	low
3	1	0	1	1	3	1	9055819	0	0.588235	high
2	1	0	0	1	3	1	9056683	1	0.814815	low
3	0	1	1	1	3	0	9062828	0	0.5	high
2	1	1	0	1	3	1	9064314	0	0.625	high
2	1	1	1	1	2	0	9066442	0	0.772727	low
2	0	0	0	1	2	0	9070522	0	0.826087	low
2	0	0	0	1	2	0	9465719	0	0.826087	low
4	1	0	0	1	2	0	9470514	0	1	low
2	1	0	0	1	2	1	9470776	0	0.759259	low
2	1	0	1	1	2	1	9471102	0	0.880952	low
2	0	1	1	2	3	1	9479034	0	0.75	low
2	0	0	1	1	3	0	9479067	0	0.909091	low
2	1	0	1	1	3	1	9479168	0	0.649123	low
2	1	1	1	2	3	1	9482836	0	0.5	high
2	1	0	1	1	2	0	9486847	0	0.880952	low
2	1	0	1	1	3	0	9487136	0	0.649123	low
2	1	0	1	2	2	0	9490206	0	0.777778	low
2	1	1	1	1	3	0	9490499	0	0.55	high
3	1	0	1	1	2	0	9490672	0	0.828571	low
1	0	0	1	1	2	0	9490696	0	0.912281	low
1	1	0	0	2	1	0	9493287	0	0.666667	low
2	1	0	1	1	2	0	9493290	0	0.880952	low
2	1	0	1	1	2	0	9493574	0	0.880952	low
1	1	0	0	1	2	0	9497916	0	0.526316	high
2	0	1	0	1	3	0	9499369	0	0.833333	low
2	0	0	0	1	2	0	9506674	0	0.826087	low
2	1	1	1	2	1	0	9509922	1	1	low
1	1	0	0	1	3	0	9512444	0	1	low
2	1	0	1	1	2	0	9513182	0	0.880952	low
2	0	0	1	1	1	0	9513686	0	1	low
1	0	0	0	1	2	0	9514270	0	0.772727	low
2	0	0	1	1	2	0	9515055	0	0.870968	low
1	1	0	1	2	1	0	9515145	0	1	low
1	1	0	0	1	2	1	9516920	0	0.526316	high
2	0	0	0	1	2	0	9517873	0	0.826087	low
3	0	0	1	2	2	1	9518594	0	0	high
2	1	1	1	1	2	1	9519894	0	0.772727	low
1	0	0	0	1	1	0	9524731	0	0.923077	low
3	0	1	0	1	2	0	9526644	0	0.5	high
2	1	0	1	2	3	0	9534008	0	0.64	high
2	0	0	1	1	3	0	9534125	0	0.909091	low
2	1	0	0	1	2	0	9542971	0	0.759259	low
2	0	1	1	1	3	0	9545021	0	0.928571	low
2	1	1	0	1	2	0	9554179	0	0.5	high
3	1	1	1	1	1	0	9557187	0	0.8	low
2	0	0	1	1	3	0	9558262	0	0.909091	low
4	0	0	1	2	3	1	9559915	0	0	high
2	0	0	1	1	1	0	9560589	0	1	low
2	0	0	0	1	2	0	9562133	0	0.826087	low
2	0	0	0	1	1	0	9562722	0	0.75	low
2	0	0	1	1	2	0	9563315	0	0.870968	low
3	1	0	1	1	2	0	9563397	0	0.828571	low
2	1	0	1	1	2	0	9565633	0	0.880952	low
2	1	0	1	1	3	0	11128323	0	0.649123	low
1	0	0	1	1	2	0	14497599	0	0.912281	low
2	0	1	0	1	3	0	14498883	0	0.833333	low
1	0	0	1	1	3	1	14502933	0	0.880952	low
2	1	0	1	2	2	1	14505337	0	0.777778	low
3	1	0	1	1	3	1	14508637	0	0.588235	high
2	1	0	1	1	2	0	14521517	0	0.880952	low
1	0	0	1	1	3	1	14521606	0	0.880952	low
2	1	0	0	1	2	0	14524022	0	0.759259	low
2	0	0	0	2	2	0	14524112	1	1	low
3	1	0	0	2	3	0	14529258	0	0.5	high
1	0	0	1	1	3	0	14531166	0	0.880952	low
2	1	0	1	2	3	1	14531174	1	0.64	high
1	1	0	0	1	2	1	14531713	0	0.526316	high
3	1	0	0	1	3	0	14532793	1	0.590909	high
1	1	0	0	1	1	0	14539444	0	0.7	low
2	0	0	0	1	2	1	14542992	0	0.826087	low
2	0	0	1	1	1	0	14543408	0	1	low
3	1	0	0	1	3	0	14545667	1	0.590909	high
2	1	0	1	1	1	0	14548893	0	0.842105	low
1	0	0	0	1	2	1	14556356	0	0.772727	low
2	0	0	0	1	3	0	14556567	0	0.6	high
2	0	0	1	1	2	0	14558094	0	0.870968	low
1	0	0	1	1	3	0	14562200	0	0.880952	low
3	1	0	0	1	3	0	14566886	0	0.590909	high
1	0	0	1	1	2	0	14566966	0	0.912281	low
2	0	0	1	1	2	0	14570271	0	0.870968	low
2	1	0	0	1	3	0	14576647	0	0.814815	low
2	1	0	0	1	3	1	14584226	0	0.814815	low
2	0	0	0	1	3	1	14590650	0	0.6	high
1	1	0	1	1	3	1	14592288	0	0.666667	low
3	1	0	1	1	2	0	14594145	0	0.828571	low
1	0	0	1	1	3	0	14600622	0	0.880952	low
3	1	0	0	1	2	0	14605753	0	0.8	low
2	0	0	1	1	2	0	14613832	0	0.870968	low
2	1	1	0	1	2	1	14616890	1	0.5	high
1	0	0	0	1	2	0	14617133	0	0.772727	low
2	0	1	1	1	3	0	14623986	0	0.928571	low
2	1	1	1	1	2	0	14627953	0	0.772727	low
1	1	0	1	1	3	0	14636691	0	0.666667	low
1	1	0	0	1	2	1	14644839	0	0.526316	high
2	0	1	1	1	1	0	14646742	0	0.5	high
2	0	0	0	1	2	1	15040500	0	0.826087	low
2	1	0	1	1	2	0	15040791	0	0.880952	low
3	1	1	0	1	1	1	15041565	0	0	high
1	0	0	0	1	3	0	15041638	0	0.733333	low
3	1	0	0	1	2	0	15041704	0	0.8	low
2	1	0	0	1	1	0	15042676	0	1	low
2	0	0	1	1	3	0	15043640	0	0.909091	low
1	1	0	0	1	2	0	15044763	0	0.526316	high
3	1	0	0	1	2	0	15050085	0	0.8	low
2	1	1	0	1	3	0	15050118	0	0.625	high
3	1	0	1	1	3	1	15052709	1	0.588235	high
3	0	0	0	1	2	0	15055157	0	0.6	high
2	0	0	0	1	3	1	15057665	0	0.6	high
2	0	0	0	2	3	0	15058560	0	0.75	low
2	0	0	0	1	3	0	15062379	0	0.6	high
2	1	0	1	1	3	0	15064275	1	0.649123	low
2	1	0	0	1	2	0	15066112	0	0.759259	low
2	0	1	1	1	3	0	15073143	0	0.928571	low
2	0	0	1	1	2	0	15075544	0	0.870968	low
2	0	0	0	1	2	0	15079679	0	0.826087	low
2	0	0	0	1	2	0	15079805	0	0.826087	low
1	0	0	1	2	2	0	15081489	0	0.714286	low
1	1	0	0	1	1	0	15082966	0	0.7	low
2	1	1	0	1	2	1	15091299	0	0.5	high
1	0	0	1	1	3	0	15096598	0	0.880952	low
2	1	0	1	1	2	0	15102739	0	0.880952	low
2	0	0	0	1	2	1	15103732	0	0.826087	low
2	0	1	1	1	3	0	15104048	0	0.928571	low
3	1	1	0	1	2	1	15105698	0	0.4	high
2	1	0	1	1	2	0	15107456	0	0.880952	low
1	0	0	1	1	3	0	15107710	0	0.880952	low
3	1	0	0	1	2	0	15110846	0	0.8	low
2	0	0	0	1	3	0	15114294	0	0.6	high
3	1	0	0	1	2	0	15114775	1	0.8	low
2	1	0	1	1	3	0	15118713	0	0.649123	low
2	0	0	0	1	2	0	15118942	1	0.826087	low
1	1	0	0	1	3	0	15128087	0	1	low
2	1	0	0	1	3	0	16503864	0	0.814815	low
3	1	0	1	1	1	0	16504833	0	0.6	high
2	1	1	0	1	3	0	16504978	0	0.625	high
2	0	0	1	1	3	0	16505270	0	0.909091	low
2	0	0	1	1	2	0	16505350	0	0.870968	low
3	1	0	0	1	3	1	16505449	0	0.590909	high
2	0	1	1	1	1	1	16505472	1	0.5	high
2	0	0	1	1	2	1	16505473	0	0.870968	low
3	0	0	1	1	2	0	16505491	0	0.933333	low
3	1	1	1	1	2	0	16505686	0	0.6	high
3	1	0	1	2	2	0	16516197	0	0.666667	low
3	1	0	1	1	3	1	16516756	0	0.588235	high
4	0	0	1	1	2	0	16516759	0	1	low
3	1	0	0	2	2	0	16516762	0	0.666667	low
2	0	0	0	1	1	0	16521357	0	0.75	low
3	0	0	1	2	3	1	16530201	0	0	high
3	1	0	1	1	2	0	16531853	0	0.828571	low
1	1	0	0	1	1	1	16531944	0	0.7	low
2	1	1	0	1	3	0	16531978	1	0.625	high
2	1	0	0	1	3	1	16532030	0	0.814815	low
3	1	1	1	1	2	1	16532096	0	0.6	high
4	0	0	1	2	3	1	16532102	0	0	high
2	0	0	0	1	3	1	16537340	0	0.6	high
3	0	1	1	1	3	1	16539848	0	0.5	high
2	1	0	0	1	3	0	16541462	1	0.814815	low
3	1	0	1	1	3	0	16543576	0	0.588235	high
2	0	1	1	1	3	1	16544994	0	0.928571	low
3	1	1	1	2	3	1	16545050	1	0.25	high
2	1	0	0	1	2	0	16545431	0	0.759259	low
2	1	0	0	2	2	1	16545438	0	0.8	low
2	1	0	0	2	2	1	16545547	0	0.8	low
2	0	0	1	1	2	0	16545925	0	0.870968	low
2	0	0	1	1	3	0	16545929	0	0.909091	low
2	0	0	1	1	2	0	16546138	0	0.870968	low
2	1	1	1	1	3	1	16546208	0	0.55	high
2	1	1	1	1	2	0	16547339	0	0.772727	low
3	0	0	0	1	3	0	16547534	0	0.75	low
2	1	0	0	1	2	0	16547794	0	0.759259	low
2	1	1	0	1	3	0	16548093	0	0.625	high
2	0	0	1	1	1	0	16548927	0	1	low
2	1	0	1	1	2	0	16550753	0	0.880952	low
3	1	0	0	1	2	0	16550754	0	0.8	low
3	0	0	1	1	3	0	16550759	0	0.75	low
3	1	0	1	1	2	0	16552266	0	0.828571	low
3	1	0	1	1	2	0	16552360	1	0.828571	low
1	0	0	1	1	3	0	16554253	0	0.880952	low
2	0	0	1	1	1	0	16555967	0	1	low
2	0	0	0	1	2	0	16556064	1	0.826087	low
2	0	0	0	1	3	0	16558825	0	0.6	high
2	0	0	1	1	2	0	16558828	0	0.870968	low
1	0	0	1	1	2	0	16559632	0	0.912281	low
2	1	0	0	1	2	1	16560161	0	0.759259	low
2	1	1	1	1	2	0	16560672	0	0.772727	low
3	1	0	1	1	3	1	16561178	0	0.588235	high
3	1	0	1	1	2	0	16561467	0	0.828571	low
2	0	0	1	1	2	0	16563153	0	0.870968	low
2	1	0	0	1	2	0	16563265	0	0.759259	low
3	1	0	0	1	2	0	16564293	0	0.8	low
1	1	0	1	1	2	0	16564640	0	0.75	low
2	1	0	1	1	2	0	16564797	0	0.880952	low
3	1	1	0	2	3	0	16568010	0	0.333333	high
1	0	0	0	1	2	0	16569307	0	0.772727	low
3	1	0	0	1	2	0	16569401	0	0.8	low
2	1	0	1	1	2	0	16570846	0	0.880952	low
3	0	0	1	1	2	0	16573499	0	0.933333	low
2	1	0	1	2	1	0	20148307	0	0.5	high
3	1	0	1	1	3	0	20151363	0	0.588235	high
2	1	0	1	2	2	1	20152608	0	0.777778	low
2	0	0	1	2	2	0	20162109	0	0.714286	low
2	1	0	1	1	1	1	20166947	0	0.842105	low
1	1	0	1	1	3	0	20167627	0	0.666667	low
3	1	0	1	1	3	1	20169044	0	0.588235	high
3	1	0	0	1	2	0	20176972	0	0.8	low
1	1	1	0	1	3	1	20182385	0	0	high
2	1	1	1	1	3	0	20190843	0	0.55	high
1	0	0	1	1	2	0	20191835	0	0.912281	low
1	0	0	1	1	3	0	20192477	0	0.880952	low
3	1	0	1	2	3	0	20192541	0	0.5	high
3	0	1	0	1	2	0	20193159	0	0.5	high
2	0	0	1	1	2	1	20195255	0	0.870968	low
3	1	1	1	1	3	1	20202949	1	0.533333	high
2	1	1	1	1	2	0	20585335	0	0.772727	low
2	0	1	0	1	3	0	20587675	0	0.833333	low
3	1	1	1	1	3	1	20594866	1	0.533333	high
2	1	0	1	2	3	1	20606243	0	0.64	high
2	0	0	1	1	2	0	20635631	0	0.870968	low
1	0	0	1	1	3	0	20650206	0	0.880952	low
1	0	0	1	1	2	0	20653533	0	0.912281	low
2	0	0	1	1	3	0	20679630	0	0.909091	low
2	1	1	0	1	3	0	22464753	0	0.625	high
2	1	0	1	2	3	1	22493734	0	0.64	high
1	0	0	0	1	3	0	22495442	0	0.733333	low
3	1	0	0	2	3	1	22496906	0	0.5	high
3	1	0	1	1	2	0	22498090	1	0.828571	low
1	0	0	0	1	3	0	22499328	1	0.733333	low
1	1	0	1	1	2	0	22504620	0	0.75	low
3	1	0	1	1	3	1	22508190	0	0.588235	high
2	1	1	1	2	3	1	22508855	0	0.5	high
1	0	0	1	2	2	0	22509587	0	0.714286	low
2	1	0	1	2	3	0	22509799	0	0.64	high
2	1	0	0	1	2	0	22511949	0	0.759259	low
3	1	1	0	1	2	0	22517504	0	0.4	high
2	1	0	1	1	1	0	22522483	0	0.842105	low
3	0	0	1	1	3	1	22523604	0	0.75	low
2	1	0	1	1	2	0	22526228	0	0.880952	low
2	1	0	1	1	2	0	22528551	0	0.880952	low
2	1	0	1	1	3	0	22529549	0	0.649123	low
2	0	0	1	1	3	0	22541230	0	0.909091	low
3	1	0	0	1	1	0	22544785	0	1	low
1	1	0	0	1	2	0	22544952	0	0.526316	high
1	0	0	0	1	2	0	22545203	1	0.772727	low
2	1	0	0	1	2	0	22553158	0	0.759259	low
2	1	0	0	1	2	1	26448819	1	0.759259	low
4	1	0	1	1	3	0	26449435	0	0.833333	low
2	1	0	1	1	2	1	26452435	0	0.880952	low
1	0	0	1	1	2	0	26453965	0	0.912281	low
3	0	0	1	1	3	1	26460215	0	0.75	low
2	0	0	0	1	3	1	26460711	0	0.6	high
1	0	0	0	1	2	0	26873104	0	0.772727	low
2	1	0	1	1	2	1	26879997	0	0.880952	low
3	1	1	1	1	3	1	26882493	0	0.533333	high
3	1	0	1	2	3	0	26883084	0	0.5	high
1	0	0	1	2	3	1	26886394	0	0.75	low
1	0	0	1	1	2	0	26888396	0	0.912281	low
2	0	0	1	1	3	0	26897864	0	0.909091	low
2	1	0	1	1	2	0	26900035	0	0.880952	low
3	1	0	1	1	2	0	26902776	1	0.828571	low
3	0	0	1	1	1	0	26903729	0	1	low
1	0	0	1	1	2	0	26911893	0	0.912281	low
2	1	0	0	1	2	0	26912071	0	0.759259	low
2	0	0	1	1	3	0	26912467	1	0.909091	low
2	0	0	1	1	1	0	26913220	0	1	low
2	0	0	1	1	2	0	26913222	0	0.870968	low
2	0	0	0	1	3	1	26915814	0	0.6	high
2	1	0	1	1	3	0	26918942	0	0.649123	low
2	1	0	1	1	2	0	26918945	0	0.880952	low
2	0	0	1	1	2	0	26921238	0	0.870968	low
1	0	0	1	1	2	0	26929832	0	0.912281	low
4	1	0	1	1	3	0	26931327	1	0.833333	low
2	0	0	1	1	3	0	26932458	0	0.909091	low
2	1	1	1	1	2	1	26933790	1	0.772727	low
4	0	0	1	1	3	1	26939015	1	0.5	high
2	0	1	1	1	3	1	26947320	0	0.928571	low
2	0	0	0	1	3	0	26947972	0	0.6	high
2	1	0	0	1	2	0	26954468	0	0.759259	low
2	0	0	1	1	3	0	26965869	0	0.909091	low
2	1	0	1	1	1	1	26968401	0	0.842105	low
1	0	0	0	1	2	0	26969846	0	0.772727	low
2	1	0	0	1	2	0	26982386	0	0.759259	low
2	1	0	0	1	2	0	26984902	0	0.759259	low
3	1	0	1	2	3	0	26990047	0	0.5	high
2	1	1	0	1	3	0	26990371	0	0.625	high
2	1	0	1	1	3	1	26999329	0	0.649123	low
2	1	0	1	1	1	0	27004458	0	0.842105	low
2	1	0	1	1	1	0	27005540	0	0.842105	low
2	1	0	1	1	3	1	27018042	0	0.649123	low
3	1	1	1	2	3	1	27018778	0	0.25	high
3	1	0	0	1	2	1	27019292	0	0.8	low
2	1	0	1	1	2	0	27019413	0	0.880952	low
3	0	0	1	1	2	0	27021212	0	0.933333	low
1	0	0	1	1	1	0	27022159	0	1	low
2	1	0	0	1	1	0	27023684	0	1	low
2	0	0	1	1	3	0	27029158	0	0.909091	low
2	1	0	1	1	2	0	27032987	0	0.880952	low
2	0	0	1	1	1	0	27438994	0	1	low
2	1	0	1	1	2	0	27445596	0	0.880952	low
2	0	0	0	1	2	0	27446559	0	0.826087	low
2	0	0	0	1	2	0	27447497	0	0.826087	low
3	0	0	1	1	2	0	27451248	0	0.933333	low
2	1	0	0	2	2	0	27451907	0	0.8	low
3	1	1	0	1	3	0	27455874	0	0.466667	high
1	0	0	0	1	1	0	27458176	0	0.923077	low
2	1	0	1	1	3	1	27463339	0	0.649123	low
2	0	1	1	2	3	0	27466816	0	0.75	low
2	1	0	1	1	3	0	27467079	0	0.649123	low
3	1	0	0	1	2	0	27468398	0	0.8	low
1	0	0	1	2	2	0	27470886	0	0.714286	low
3	1	0	1	1	2	0	27471983	0	0.828571	low
4	1	1	1	1	3	0	27476849	0	0.5	high
2	1	1	1	2	3	0	27477922	0	0.5	high
2	1	0	1	2	3	0	27485361	0	0.64	high
2	0	0	1	1	2	0	27487265	0	0.870968	low
2	0	0	1	1	3	0	27496504	1	0.909091	low
2	1	0	0	1	3	0	27498975	0	0.814815	low
2	0	0	0	1	2	0	27503914	0	0.826087	low
1	1	0	1	1	2	1	29002024	0	0.75	low
3	1	1	0	1	3	1	29013916	0	0.466667	high
1	0	0	1	2	2	0	29363935	0	0.714286	low
2	0	0	0	1	3	1	29372482	0	0.6	high
1	0	0	0	1	1	0	29373052	0	0.923077	low
2	0	0	1	1	2	0	29379427	0	0.870968	low
1	0	0	1	1	2	0	29384570	0	0.912281	low
2	1	0	1	2	3	1	29385411	1	0.64	high
1	0	0	1	1	2	0	29394394	0	0.912281	low
2	1	0	1	1	2	0	29395352	0	0.880952	low
3	1	0	1	1	2	1	29405460	1	0.828571	low
3	1	0	1	1	3	0	29409311	0	0.588235	high
2	0	0	0	1	2	0	29418113	0	0.826087	low
1	0	0	0	2	3	0	29419161	0	1	low
3	1	1	0	1	3	0	29432619	0	0.466667	high
2	1	0	0	1	1	0	29438336	0	1	low
1	1	0	1	1	2	0	29439296	0	0.75	low
1	0	0	1	1	2	0	29441462	0	0.912281	low
2	1	0	0	1	1	0	29444419	0	1	low
2	1	0	1	1	3	0	29445248	0	0.649123	low
2	1	0	1	1	3	0	29445632	0	0.649123	low
3	1	1	1	1	1	1	31450341	1	0.8	low
2	1	1	0	2	3	0	31457035	1	0.833333	low
3	0	1	1	1	2	0	31467810	0	0.571429	high
3	0	0	0	1	2	1	31469190	0	0.6	high
3	1	1	0	1	3	1	31473827	0	0.466667	high
2	1	1	1	1	2	1	31474277	0	0.772727	low
3	0	0	1	1	1	0	31475089	0	1	low
1	1	0	0	2	2	1	31479520	1	0.5	high
2	0	0	1	1	3	0	31491135	0	0.909091	low
1	0	0	1	1	2	0	31496595	0	0.912281	low
3	1	0	1	1	2	0	31505186	0	0.828571	low
4	1	0	1	1	3	0	31507652	1	0.833333	low
2	1	1	1	1	2	1	31887632	0	0.772727	low
3	1	0	0	1	3	0	31890164	0	0.590909	high
1	1	0	0	1	3	0	31893480	0	1	low
3	1	0	0	1	2	0	31912272	0	0.8	low
2	1	0	0	2	2	0	31915583	1	0.8	low
2	0	1	1	1	2	0	31930844	0	0.714286	low
3	1	0	0	1	2	1	31932724	0	0.8	low
1	0	0	1	1	2	0	31937605	0	0.912281	low
2	0	0	1	1	2	0	31948354	0	0.870968	low
2	1	0	1	1	2	0	31957919	0	0.880952	low
2	1	0	0	1	3	0	31958956	0	0.814815	low
2	0	0	1	1	3	0	31959375	0	0.909091	low
2	1	0	1	1	3	0	31959384	0	0.649123	low
2	1	0	0	1	2	0	31965574	0	0.759259	low
2	1	1	1	1	3	0	31969647	0	0.55	high
1	0	1	0	1	3	0	31978856	0	1	low
1	1	0	1	1	1	0	31983420	1	1	low
3	1	0	0	1	3	0	31985236	0	0.590909	high
2	1	0	1	1	1	0	32006833	0	0.842105	low
2	0	0	0	1	2	0	32012925	0	0.826087	low
2	1	1	1	1	2	1	33513545	1	0.772727	low
2	0	0	1	1	3	0	33514770	1	0.909091	low
2	0	0	1	1	3	1	33516363	0	0.909091	low
2	1	0	1	1	2	0	33524441	0	0.880952	low
2	1	0	1	1	3	0	33525202	1	0.649123	low
2	0	0	0	1	3	1	33526344	0	0.6	high
1	0	0	1	1	2	0	33527695	0	0.912281	low
1	1	1	1	1	2	0	33527767	0	1	low
2	1	0	0	1	1	0	33528361	1	1	low
2	1	0	0	1	1	0	33529022	0	1	low
2	1	0	1	1	1	0	33532576	0	0.842105	low
3	1	0	1	1	3	1	33532850	1	0.588235	high
2	1	1	1	1	2	1	33533468	0	0.772727	low
2	1	1	1	1	2	1	33534199	1	0.772727	low
2	1	0	1	1	2	1	33535330	0	0.880952	low
2	1	0	1	1	3	0	33535811	1	0.649123	low
1	1	0	0	1	2	0	33853090	0	0.526316	high
3	1	1	1	1	3	1	33853141	0	0.533333	high
1	0	0	1	2	1	0	33857631	1	1	low
2	0	0	0	1	2	0	33857662	0	0.826087	low
2	0	1	1	1	3	0	33860302	1	0.928571	low
1	0	0	1	1	3	0	33860578	0	0.880952	low
1	1	0	0	2	2	0	33860681	0	0.5	high
1	1	1	1	1	3	0	33862683	0	0.333333	high
1	0	0	0	1	3	0	33864292	0	0.733333	low
2	1	0	1	1	1	0	33864317	0	0.842105	low
2	1	0	1	1	1	0	33868309	0	0.842105	low
2	1	1	1	1	1	0	33868801	0	1	low
1	1	0	0	1	1	0	33869032	0	0.7	low
1	0	0	0	1	2	0	33869840	0	0.772727	low
1	0	0	1	1	2	0	33871831	0	0.912281	low
2	0	0	1	1	3	0	33872651	0	0.909091	low
2	0	0	1	1	2	0	33874223	0	0.870968	low
1	1	1	1	1	3	1	33876644	0	0.333333	high
3	1	1	1	1	1	0	33879536	0	0.8	low
1	1	0	1	1	2	0	33882357	0	0.75	low
2	1	0	1	1	2	0	33884639	0	0.880952	low
1	0	0	1	1	3	0	33886278	0	0.880952	low
3	0	0	1	1	2	0	33886905	0	0.933333	low
3	1	0	1	1	2	0	33887208	0	0.828571	low
2	1	0	1	1	2	0	33888366	0	0.880952	low
1	0	0	1	1	3	0	33889022	0	0.880952	low
2	1	0	1	1	2	0	33891793	0	0.880952	low
2	1	0	1	1	2	0	33893458	0	0.880952	low
2	0	0	1	1	2	0	33895531	0	0.870968	low
2	1	1	1	1	1	0	33899641	0	1	low
3	1	0	0	1	3	1	33900646	0	0.590909	high
2	0	1	1	1	2	0	33901917	0	0.714286	low
1	1	0	1	1	2	0	33908391	0	0.75	low
2	1	0	1	1	3	0	33908458	0	0.649123	low
3	1	1	1	2	3	1	33909242	0	0.25	high
3	1	1	1	1	2	0	33909494	0	0.6	high
1	0	0	1	1	1	0	33910730	1	1	low
2	1	0	1	1	2	0	33912186	1	0.880952	low
2	1	1	1	1	2	0	33912706	0	0.772727	low
1	0	0	1	1	1	0	33913213	0	1	low
2	1	0	1	1	1	0	33915402	0	0.842105	low
3	1	1	1	1	2	1	33915864	0	0.6	high
3	1	0	0	1	3	0	33917657	0	0.590909	high
2	0	0	1	1	3	0	33918995	0	0.909091	low
2	1	0	0	1	2	0	33919873	1	0.759259	low
1	0	0	1	2	2	0	33920883	1	0.714286	low
1	0	0	0	1	1	0	33922206	0	0.923077	low
1	0	1	1	1	2	0	33923950	0	1	low
1	0	0	1	1	2	0	33927886	0	0.912281	low
1	0	0	0	1	1	0	33929133	0	0.923077	low
2	1	0	1	1	2	0	33930412	0	0.880952	low
2	1	0	1	2	3	0	33931584	1	0.64	high
2	1	0	0	1	2	0	33932701	0	0.759259	low
1	1	0	1	1	2	0	33933809	0	0.75	low
2	1	0	1	1	1	0	33934528	0	0.842105	low
2	0	0	0	1	1	1	33936730	0	0.75	low
3	0	0	1	2	3	0	33937872	0	0	high
2	0	0	0	2	1	0	33942249	0	1	low
2	1	0	1	2	3	0	33942742	0	0.64	high
1	0	0	1	2	3	0	33942805	0	0.75	low
1	1	0	1	1	3	0	33942902	0	0.666667	low
1	1	0	0	1	2	1	33944297	0	0.526316	high
1	0	0	1	1	2	0	33944919	0	0.912281	low
2	1	1	1	1	2	0	33945313	0	0.772727	low
2	0	0	1	1	3	0	33946676	0	0.909091	low
2	0	0	1	1	1	0	33947322	0	1	low
3	1	0	1	1	2	0	33947332	0	0.828571	low
2	0	0	0	1	2	0	39375453	0	0.826087	low
1	0	0	1	1	3	0	39392459	0	0.880952	low
2	1	0	0	1	3	0	39397207	0	0.814815	low
2	0	0	0	1	3	1	39402475	0	0.6	high
2	0	0	1	2	3	0	39402584	0	0.857143	low
2	0	0	1	1	2	0	39404788	0	0.870968	low
2	1	0	0	2	3	0	39413375	0	0.4	high
2	1	1	0	1	3	0	39413663	0	0.625	high
2	0	1	0	1	3	1	39414216	0	0.833333	low
1	0	0	1	1	3	0	39416268	0	0.880952	low
2	1	0	0	1	2	0	39421407	0	0.759259	low
2	0	0	1	1	2	1	39430127	0	0.870968	low
2	0	1	0	1	3	1	39433335	0	0.833333	low
2	1	1	1	1	2	0	39435452	0	0.772727	low
3	1	0	1	1	2	0	39437254	0	0.828571	low
2	0	0	0	2	1	0	39447515	0	1	low
2	0	0	0	1	3	0	39448917	0	0.6	high
2	1	0	0	2	3	1	39448934	0	0.4	high
1	1	0	1	1	2	0	39454927	1	0.75	low
3	1	1	0	1	2	0	39456197	0	0.4	high
1	0	0	1	1	3	0	39461324	1	0.880952	low
2	0	0	0	1	2	0	39463449	0	0.826087	low
3	1	0	0	1	2	1	39464147	1	0.8	low
4	1	1	0	1	3	1	39468649	1	0	high
2	1	1	1	1	2	0	39468677	0	0.772727	low
2	1	0	0	1	2	0	39472329	0	0.759259	low
3	1	1	0	1	2	0	39473166	0	0.4	high
2	1	0	1	1	2	0	39473518	0	0.880952	low
3	1	0	1	1	2	0	39478316	0	0.828571	low
2	1	0	0	1	2	1	39864977	0	0.759259	low
2	0	0	1	1	2	0	39865433	0	0.870968	low
3	1	1	1	1	3	1	39872211	1	0.533333	high
2	0	0	1	1	1	0	39880259	0	1	low
3	1	0	0	2	3	1	39882289	0	0.5	high
2	1	0	1	1	2	0	39891152	0	0.880952	low
2	0	0	1	1	2	0	39891733	0	0.870968	low
3	1	1	0	1	2	1	39891738	0	0.4	high
3	1	1	1	1	1	0	39893749	0	0.8	low
2	1	0	0	1	2	0	39894146	0	0.759259	low
2	1	1	1	1	3	1	39896406	0	0.55	high
3	1	0	1	1	2	1	39898654	0	0.828571	low
2	1	0	0	2	2	0	39904290	0	0.8	low
1	1	0	0	1	2	0	39908529	0	0.526316	high
3	1	1	1	1	3	1	39919550	0	0.533333	high
3	1	1	0	1	3	0	39919600	0	0.466667	high
3	0	1	1	1	3	0	39919639	0	0.5	high
3	1	1	0	1	3	1	39920407	0	0.466667	high
3	0	1	1	1	2	1	39921113	0	0.571429	high
3	0	0	1	1	2	0	39921225	0	0.933333	low
2	1	0	0	1	2	0	39922596	0	0.759259	low
1	1	0	1	1	2	1	39924356	0	0.75	low
2	0	0	1	1	3	0	39926113	0	0.909091	low
2	1	0	1	1	1	0	39926119	0	0.842105	low
3	1	0	1	1	2	1	39927313	0	0.828571	low
3	1	0	1	1	2	1	39928528	1	0.828571	low
3	1	0	1	1	2	1	39931151	0	0.828571	low
2	1	0	0	1	2	1	39932073	1	0.759259	low
3	0	1	1	1	3	0	39940207	0	0.5	high
3	1	0	0	1	3	1	39940372	0	0.590909	high
3	1	1	1	1	3	0	39943351	0	0.533333	high
2	1	0	1	2	3	0	39944983	0	0.64	high
2	1	0	1	1	3	1	39947401	0	0.649123	low
2	1	0	1	1	3	1	39947956	0	0.649123	low
2	1	0	1	1	3	0	39949904	0	0.649123	low
3	1	0	1	1	2	0	39962146	0	0.828571	low
2	1	0	0	1	1	0	39963852	0	1	low
1	0	0	0	1	2	0	39963854	0	0.772727	low
1	0	0	0	1	1	0	39970109	0	0.923077	low
3	0	0	1	1	2	0	39970298	0	0.933333	low
2	1	0	0	1	2	0	39970378	0	0.759259	low
1	0	0	0	1	2	0	39971457	0	0.772727	low
3	1	1	0	1	2	0	39971974	0	0.4	high
2	1	0	1	1	3	0	39976783	0	0.649123	low
3	1	0	1	1	2	0	39977379	0	0.828571	low
1	0	0	1	1	2	0	39979370	0	0.912281	low
1	0	0	1	1	2	0	39980969	0	0.912281	low
2	0	1	1	1	3	0	39983846	0	0.928571	low
1	0	0	1	1	2	0	39989118	0	0.912281	low
2	0	0	1	1	3	0	39989544	0	0.909091	low
2	0	0	1	1	2	0	39989935	0	0.870968	low
2	1	0	1	1	1	0	39991990	0	0.842105	low
2	1	0	1	1	2	0	39998671	0	0.880952	low
2	0	0	1	2	3	1	40000043	0	0.857143	low
3	0	0	1	1	2	0	40001873	0	0.933333	low
1	0	0	0	1	3	0	40005389	0	0.733333	low
1	0	0	1	2	1	0	40005572	1	1	low
1	0	0	1	1	1	0	40006593	0	1	low
2	1	0	0	1	3	1	40007528	1	0.814815	low
1	0	0	0	2	3	0	40012064	1	1	low
2	0	0	1	1	2	0	40013308	0	0.870968	low
4	0	0	1	2	3	1	40013537	0	0	high
2	1	0	0	1	2	1	40016809	0	0.759259	low
1	0	0	0	1	1	0	40017576	0	0.923077	low
2	1	0	1	2	3	0	40018840	0	0.64	high
1	0	0	1	2	2	0	40019422	0	0.714286	low
2	1	0	1	1	2	0	40020455	0	0.880952	low
1	0	0	0	1	3	0	40408259	0	0.733333	low
2	0	0	1	1	3	0	40408460	0	0.909091	low
3	0	1	1	1	3	1	40409516	0	0.5	high
2	0	0	1	2	2	1	40411973	0	0.714286	low
2	1	1	0	1	1	1	40412558	0	0.5	high
2	0	0	1	2	2	0	40413255	0	0.714286	low
3	1	1	1	1	2	0	40421887	0	0.6	high
1	0	0	0	2	3	0	40421919	0	1	low
2	0	0	1	1	2	0	40422478	0	0.870968	low
2	1	0	1	2	3	0	40422954	0	0.64	high
2	1	1	1	1	3	1	40424908	0	0.55	high
2	0	0	1	1	2	0	40426359	0	0.870968	low
2	1	0	1	1	2	0	40427707	0	0.880952	low
3	1	1	1	1	2	0	40427754	0	0.6	high
2	0	0	1	1	3	0	40429249	0	0.909091	low
2	1	0	1	1	3	1	40429369	0	0.649123	low
1	0	0	0	1	2	0	40430875	0	0.772727	low
2	1	1	0	2	2	1	40431256	0	0	high
2	1	0	1	1	3	1	40431476	1	0.649123	low
3	1	0	0	1	3	0	40438526	0	0.590909	high
2	1	0	1	1	2	0	40439090	0	0.880952	low
2	0	0	0	1	2	0	40439352	0	0.826087	low
2	1	1	0	1	3	0	40440861	0	0.625	high
1	0	0	1	1	2	0	40442647	0	0.912281	low
3	1	1	0	1	3	1	40443088	0	0.466667	high
3	1	1	1	1	2	1	40443861	1	0.6	high
2	0	0	0	1	2	0	40444843	0	0.826087	low
3	0	0	0	1	2	0	40445801	0	0.6	high
2	1	0	1	1	3	1	40447334	1	0.649123	low
2	1	0	0	1	3	0	40447588	0	0.814815	low
2	1	0	1	1	3	0	40447817	0	0.649123	low
4	1	0	0	1	2	0	40448005	0	1	low
2	0	0	1	1	3	0	40448366	0	0.909091	low
2	1	0	1	2	2	0	40455004	0	0.777778	low
1	0	0	1	1	2	0	40455082	0	0.912281	low
2	0	0	1	1	3	1	40462525	0	0.909091	low
3	1	0	1	1	3	0	40462726	0	0.588235	high
3	1	0	0	2	3	0	40463227	0	0.5	high
2	1	0	1	1	2	0	40463898	0	0.880952	low
3	1	1	0	1	3	0	40464228	0	0.466667	high
2	1	0	0	1	2	1	40464378	0	0.759259	low
3	1	0	1	1	3	0	40464920	0	0.588235	high
2	1	0	1	1	3	1	40467754	1	0.649123	low
3	1	0	1	2	3	1	40468035	0	0.5	high
2	1	0	1	1	2	0	40469145	0	0.880952	low
2	0	0	1	1	3	0	40469191	0	0.909091	low
1	0	0	1	1	2	0	40469278	0	0.912281	low
2	0	0	1	1	2	0	40470213	0	0.870968	low
2	1	0	1	1	3	1	40472069	0	0.649123	low
3	0	0	1	1	3	0	40473511	0	0.75	low
3	1	0	0	1	2	0	40480572	0	0.8	low
2	0	0	1	1	2	0	40483301	0	0.870968	low
2	1	0	0	1	3	0	40486107	0	0.814815	low
2	1	0	1	1	2	0	40493828	0	0.880952	low
2	1	1	1	1	3	0	40495315	1	0.55	high
2	1	0	1	1	2	0	40498113	0	0.880952	low
3	1	1	0	1	2	0	40498989	0	0.4	high
2	1	1	0	2	3	0	40500959	0	0.833333	low
2	0	0	1	1	2	0	40502207	0	0.870968	low
3	0	0	1	1	3	0	40506023	1	0.75	low
2	1	0	1	2	3	0	40506351	0	0.64	high
2	1	0	1	1	2	0	40506490	0	0.880952	low
1	0	0	1	1	2	0	40506923	0	0.912281	low
1	0	0	1	1	3	0	40506973	0	0.880952	low
1	0	0	0	2	2	0	40507144	0	1	low
3	1	0	1	1	2	0	40508929	0	0.828571	low
2	1	0	0	1	2	0	40510372	0	0.759259	low
3	1	1	0	2	2	0	40510686	0	1	low
2	0	0	0	1	3	0	40510984	0	0.6	high
2	1	0	1	1	3	0	40511842	0	0.649123	low
2	1	0	1	1	1	0	40516841	0	0.842105	low
1	0	0	0	1	1	0	40519417	0	0.923077	low
2	1	0	1	2	2	1	40523226	0	0.777778	low
2	1	1	0	1	3	1	40524053	0	0.625	high
2	0	0	1	1	3	0	40524460	0	0.909091	low
2	0	1	0	1	2	0	40524486	0	0.333333	high
2	1	0	1	1	2	0	40525771	0	0.880952	low
1	1	0	0	1	2	0	40527407	0	0.526316	high
2	0	0	0	1	2	0	40530626	0	0.826087	low
2	1	0	1	1	2	0	40530821	0	0.880952	low
1	0	0	1	1	1	0	40531225	0	1	low
2	1	0	1	1	2	0	40531377	0	0.880952	low
3	1	0	0	1	2	1	40532197	1	0.8	low
3	0	0	0	1	3	0	40533974	0	0.75	low
3	0	0	1	1	2	0	40535262	0	0.933333	low
2	1	0	0	1	2	0	40537231	0	0.759259	low
3	1	0	1	1	2	0	40537258	0	0.828571	low
2	0	0	0	1	3	0	40537464	0	0.6	high
4	1	0	1	1	2	1	40538069	0	0.4	high
2	1	0	0	2	3	1	40538229	1	0.4	high
2	0	1	1	1	3	0	40543721	0	0.928571	low
2	1	0	0	2	2	0	40546047	0	0.8	low
3	1	0	1	1	2	0	40546172	0	0.828571	low
2	0	0	0	1	2	0	40548992	0	0.826087	low
2	1	0	1	1	2	0	40550000	0	0.880952	low
3	1	0	1	1	2	0	40550369	1	0.828571	low
1	0	0	1	1	1	0	40552402	0	1	low
2	1	0	1	1	2	0	40554012	0	0.880952	low
2	0	0	1	1	3	0	40554310	0	0.909091	low
2	0	0	0	1	2	0	40554672	0	0.826087	low
2	0	0	0	2	2	0	40554863	0	1	low
1	0	0	0	1	3	0	40556011	0	0.733333	low
4	0	0	0	1	3	0	40557102	0	1	low
3	1	1	1	2	3	0	40557210	0	0.25	high
2	1	0	1	1	2	0	40559099	0	0.880952	low
2	0	1	1	1	3	0	40559484	0	0.928571	low
2	1	0	1	1	2	0	40559887	0	0.880952	low
2	1	0	1	1	3	0	40560542	0	0.649123	low
3	1	1	0	1	2	0	40560758	0	0.4	high
3	0	0	1	1	2	0	40566722	0	0.933333	low
2	1	0	1	2	2	0	40567176	1	0.777778	low
2	1	0	0	2	2	0	40567352	1	0.8	low
2	0	1	1	2	3	0	40569374	0	0.75	low
2	1	0	1	1	1	0	40570268	0	0.842105	low
2	0	0	0	1	2	0	40572462	0	0.826087	low
1	0	0	1	1	1	0	40573958	0	1	low
2	1	1	0	1	2	0	40577113	0	0.5	high
1	0	0	1	1	2	0	40577235	0	0.912281	low
2	1	0	0	1	2	0	40577260	0	0.759259	low
1	0	0	1	1	3	0	40955658	0	0.880952	low
3	1	1	1	1	3	0	40955746	0	0.533333	high
2	1	0	0	1	2	0	40955784	0	0.759259	low
2	1	0	0	1	3	0	40955794	0	0.814815	low
2	1	0	0	1	2	0	40958554	0	0.759259	low
1	0	0	1	1	2	0	40958662	0	0.912281	low
2	0	1	1	1	2	0	40958707	0	0.714286	low
3	0	0	0	2	3	0	40960561	0	1	low
2	0	0	1	1	3	0	40961244	0	0.909091	low
2	1	0	0	1	2	0	40962141	0	0.759259	low
3	1	0	1	1	3	0	40962302	1	0.588235	high
1	0	0	0	2	3	0	40962321	0	1	low
2	1	0	1	1	3	0	40962499	0	0.649123	low
2	0	1	0	2	3	0	40964323	0	0.5	high
1	0	0	0	1	2	0	40982049	0	0.772727	low
3	1	0	0	1	1	0	40994669	1	1	low
3	1	0	0	1	3	0	41025541	1	0.590909	high
2	0	1	1	2	3	0	41537729	0	0.75	low
2	1	0	1	1	2	0	50492237	0	0.880952	low
2	0	1	1	1	2	1	52171669	0	0.714286	low
3	0	0	1	1	2	1	52172060	0	0.933333	low
1	0	0	1	1	2	1	52173130	0	0.912281	low
1	0	0	0	1	3	0	52175289	0	0.733333	low
3	1	1	1	1	2	0	52176067	0	0.6	high
3	1	1	0	2	3	1	52189067	1	0.333333	high
2	1	0	0	1	1	0	52191034	0	1	low
4	1	0	1	1	3	0	52193606	1	0.833333	low
3	0	1	1	1	2	0	52204772	0	0.571429	high
4	1	1	1	1	3	0	52204877	0	0.5	high
2	1	0	0	1	2	1	52212200	0	0.759259	low
1	1	0	1	1	2	1	52212208	0	0.75	low
1	0	0	1	1	2	0	52601942	1	0.912281	low
2	0	0	0	2	2	0	52603938	0	1	low
2	1	1	1	1	3	1	52604227	0	0.55	high
2	0	1	1	1	3	0	52605851	0	0.928571	low
1	1	0	1	1	2	0	52607748	1	0.75	low
2	1	0	0	1	2	0	52610203	0	0.759259	low
4	1	1	1	1	3	1	52616279	0	0.5	high
1	0	0	0	1	2	0	52623653	0	0.772727	low
2	1	0	1	1	2	1	52624541	0	0.880952	low
3	1	0	1	1	2	0	52624550	0	0.828571	low
1	0	0	1	1	3	0	52626395	0	0.880952	low
1	1	1	1	1	2	0	52629775	1	1	low
1	0	0	0	1	2	1	52633813	0	0.772727	low
2	1	0	1	1	2	0	52636815	0	0.880952	low
2	1	1	1	2	3	1	52637137	0	0.5	high
1	0	0	1	1	1	1	52641922	0	1	low
3	1	0	0	1	3	1	52643346	0	0.590909	high
3	1	0	0	1	2	1	52646489	0	0.8	low
2	1	0	1	1	2	1	52646544	0	0.880952	low
2	0	0	1	2	3	0	52648009	0	0.857143	low
2	1	0	1	2	3	0	52649227	0	0.64	high
2	0	1	1	2	3	0	52651018	0	0.75	low
3	1	1	0	1	3	1	52655379	0	0.466667	high
1	1	0	1	1	3	0	52658128	0	0.666667	low
3	1	0	1	2	2	1	52660630	0	0.666667	low
3	1	1	0	1	2	1	52661439	0	0.4	high
3	1	0	1	1	3	1	52665388	0	0.588235	high
1	0	0	1	2	2	0	52671741	0	0.714286	low
2	1	0	0	1	1	1	52674778	0	1	low
2	0	0	1	1	3	0	52675764	0	0.909091	low
1	0	0	1	1	1	0	52686240	0	1	low
2	1	0	0	2	3	1	52688158	1	0.4	high
1	0	0	1	1	2	1	52692528	0	0.912281	low
2	1	0	1	2	1	1	52693595	1	0.5	high
2	0	1	1	1	3	0	52695759	0	0.928571	low
2	1	0	1	1	3	0	52699508	0	0.649123	low
2	1	0	1	1	3	1	52700700	1	0.649123	low
3	1	1	0	1	3	0	52701839	0	0.466667	high
2	1	0	1	1	2	1	52704324	0	0.880952	low
1	1	0	0	1	1	0	52704356	0	0.7	low
2	1	0	0	1	2	0	52704397	0	0.759259	low
1	1	0	0	1	3	0	52707838	0	1	low
2	1	1	0	1	2	1	52711655	1	0.5	high
2	0	0	0	1	3	0	52715099	0	0.6	high
4	1	0	1	1	2	1	52715602	0	0.4	high
1	1	0	1	1	2	0	52715726	0	0.75	low
3	1	0	0	1	3	1	52719652	0	0.590909	high
3	0	0	1	2	1	0	52722551	1	1	low
3	1	0	1	2	3	1	52722554	0	0.5	high
1	0	0	1	1	2	0	52724777	0	0.912281	low
2	0	0	1	1	2	0	52728358	0	0.870968	low
2	1	0	1	1	2	0	52734511	1	0.880952	low
1	0	0	0	1	3	0	52744808	1	0.733333	low
1	0	0	0	1	3	1	52745948	0	0.733333	low
1	1	0	0	1	2	1	52746329	0	0.526316	high
1	1	0	0	1	2	0	52746368	0	0.526316	high
2	1	0	1	1	2	0	52752986	0	0.880952	low
1	1	0	0	1	3	0	52755518	0	1	low
2	1	0	1	1	3	0	52756039	0	0.649123	low
3	1	0	1	1	2	1	52758739	0	0.828571	low
2	1	0	0	2	2	1	52758892	0	0.8	low
1	0	0	1	2	1	0	52761576	0	1	low
1	0	0	1	1	2	1	52762786	0	0.912281	low
2	0	0	1	1	2	0	53156030	0	0.870968	low
1	0	0	1	2	2	0	53159620	0	0.714286	low
2	1	0	1	1	2	1	53167573	0	0.880952	low
1	1	0	1	1	3	1	53184667	0	0.666667	low
1	0	0	0	1	3	1	53186438	0	0.733333	low
3	1	1	1	1	1	0	53193086	0	0.8	low
1	0	0	1	1	3	0	53196128	0	0.880952	low
2	0	0	1	1	2	1	53203894	0	0.870968	low
1	0	0	1	1	2	0	53204865	0	0.912281	low
2	1	0	1	1	2	0	53204932	0	0.880952	low
2	0	0	1	2	2	1	53206106	0	0.714286	low
1	1	0	1	1	2	1	53216940	0	0.75	low
2	0	0	1	1	2	1	53222294	0	0.870968	low
2	1	0	0	1	3	0	53222319	0	0.814815	low
2	0	0	1	1	2	1	53224684	0	0.870968	low
2	1	0	1	1	1	0	53226553	0	0.842105	low
4	1	0	1	1	2	1	53243145	0	0.4	high
2	0	0	0	1	2	0	53245031	0	0.826087	low
2	1	1	1	1	2	1	53249499	0	0.772727	low
1	0	0	1	2	2	1	53250021	0	0.714286	low
3	1	1	1	1	2	1	53252546	0	0.6	high
2	0	0	0	1	2	0	53261790	0	0.826087	low
2	1	0	1	2	3	0	53264113	0	0.64	high
1	0	0	1	1	3	0	53288383	0	0.880952	low
1	0	0	0	1	1	0	53289489	0	0.923077	low
2	1	0	0	1	2	1	53295555	0	0.759259	low
1	1	0	0	1	2	1	53296805	0	0.526316	high
2	1	1	1	1	2	0	53297945	0	0.772727	low
3	1	0	1	1	3	0	53300557	1	0.588235	high
2	0	1	1	1	3	0	53300560	0	0.928571	low
1	1	0	0	1	1	0	53304603	0	0.7	low
2	0	0	1	1	2	1	53312371	0	0.870968	low
3	1	0	1	1	2	0	53313191	0	0.828571	low
1	0	0	1	1	3	1	53313192	0	0.880952	low
3	1	0	0	1	3	0	53313739	1	0.590909	high
3	0	0	0	1	1	0	53315466	0	1	low
3	1	1	1	2	3	1	53701912	1	0.25	high
2	1	0	1	2	2	0	53702833	0	0.777778	low
2	1	0	0	2	3	1	53704632	1	0.4	high
1	0	0	0	1	2	1	53704869	0	0.772727	low
2	0	0	0	1	3	0	53705951	0	0.6	high
3	1	0	1	1	3	0	53716471	0	0.588235	high
2	0	0	0	1	2	0	53718131	0	0.826087	low
3	1	0	1	1	3	0	53718470	0	0.588235	high
2	1	0	0	1	2	1	53719508	0	0.759259	low
2	1	0	1	1	3	0	53721698	0	0.649123	low
2	1	0	1	1	3	1	53728149	0	0.649123	low
1	0	0	0	1	2	1	53728849	0	0.772727	low
3	1	0	1	1	3	0	53728866	0	0.588235	high
2	1	0	1	1	2	0	53729989	0	0.880952	low
3	1	0	1	2	2	1	53730839	1	0.666667	low
2	0	0	1	1	1	0	53731812	0	1	low
3	1	0	0	1	1	0	53731931	0	1	low
2	1	0	1	1	2	0	53734841	0	0.880952	low
1	1	0	1	2	2	0	53739956	0	1	low
2	1	0	1	1	3	0	53742021	0	0.649123	low
1	1	0	0	1	2	0	53743484	0	0.526316	high
2	1	0	0	1	2	0	53744677	1	0.759259	low
2	1	0	1	1	3	0	53751495	0	0.649123	low
2	0	0	0	1	2	0	53751681	0	0.826087	low
2	1	0	1	1	3	0	53752339	0	0.649123	low
2	0	0	0	1	2	0	53754785	0	0.826087	low
1	0	0	0	1	3	0	53756969	0	0.733333	low
2	0	0	1	1	3	1	53757025	0	0.909091	low
3	1	0	0	1	2	0	53762901	1	0.8	low
3	1	1	1	1	3	1	53769757	1	0.533333	high
3	1	0	1	1	2	0	53780196	0	0.828571	low
2	1	0	1	1	2	0	53782665	0	0.880952	low
2	0	0	1	1	2	0	53783176	0	0.870968	low
2	1	1	1	1	3	0	53783708	0	0.55	high
2	0	1	0	1	3	0	53785749	0	0.833333	low
2	1	0	1	1	2	0	53785938	0	0.880952	low
3	1	1	1	1	3	0	53788134	0	0.533333	high
2	0	0	0	1	2	1	53793659	0	0.826087	low
1	1	1	0	1	3	1	53797415	0	0	high
1	0	0	0	1	2	0	53798092	0	0.772727	low
2	1	0	1	1	2	0	53799307	0	0.880952	low
1	0	0	1	1	3	0	53800786	1	0.880952	low
2	0	1	1	2	2	1	53807923	0	0	high
1	0	0	1	2	2	0	53810151	0	0.714286	low
2	1	0	1	1	2	0	53810609	0	0.880952	low
3	1	0	1	1	3	1	53814865	0	0.588235	high
2	0	0	1	1	2	0	53816967	0	0.870968	low
2	0	1	1	2	2	0	53834979	0	0	high
2	1	0	1	1	2	0	53836357	1	0.880952	low
1	0	0	1	2	2	0	53838061	0	0.714286	low
3	1	0	0	1	3	0	53851167	0	0.590909	high
1	0	0	1	1	2	0	53853898	0	0.912281	low
3	1	0	1	2	2	1	53858433	0	0.666667	low
1	0	0	1	2	2	0	53863049	1	0.714286	low
2	1	0	1	1	3	0	53865689	0	0.649123	low
3	1	1	1	1	3	0	54253765	0	0.533333	high
2	1	0	1	1	2	0	54256254	0	0.880952	low
1	0	0	1	1	2	0	54259664	0	0.912281	low
2	0	0	1	1	3	0	54261400	0	0.909091	low
3	1	1	1	2	2	1	54266245	1	0	high
4	1	0	1	1	3	1	54266348	0	0.833333	low
1	0	0	1	1	3	1	54266432	0	0.880952	low
1	0	0	1	1	2	0	54270019	0	0.912281	low
2	1	0	1	2	2	0	54270425	0	0.777778	low
2	0	0	1	1	2	0	54272254	0	0.870968	low
1	1	1	1	1	3	0	54274597	0	0.333333	high
2	1	0	1	1	2	0	54277841	0	0.880952	low
1	0	0	0	1	1	0	54279225	0	0.923077	low
2	1	0	0	1	1	0	54281482	0	1	low
2	1	0	1	1	3	0	54281535	0	0.649123	low
2	0	1	0	1	3	0	54281948	0	0.833333	low
1	0	0	1	2	2	0	54284190	0	0.714286	low
3	1	0	1	2	2	0	54288322	0	0.666667	low
3	0	1	1	1	3	1	54292163	0	0.5	high
2	1	1	1	2	3	1	54293108	0	0.5	high
1	0	1	1	1	3	0	54297649	1	0.666667	low
1	0	0	0	1	3	1	54298335	1	0.733333	low
3	1	0	0	1	2	0	54301018	0	0.8	low
3	1	0	0	1	3	0	54303664	0	0.590909	high
2	1	1	1	2	3	0	54304174	0	0.5	high
2	0	0	1	1	2	0	54307184	0	0.870968	low
1	0	0	0	1	3	0	54307938	0	0.733333	low
2	1	0	0	1	2	0	54309351	0	0.759259	low
1	0	0	1	1	1	0	54310322	0	1	low
2	1	0	1	1	3	1	54311590	0	0.649123	low
2	1	0	0	1	2	1	54312676	0	0.759259	low
2	1	1	0	1	3	0	54312847	1	0.625	high
1	0	0	1	1	1	0	54313606	0	1	low
1	1	0	1	1	2	0	54314485	0	0.75	low
2	0	0	1	1	2	0	54322277	0	0.870968	low
3	1	0	0	1	2	1	54327043	0	0.8	low
1	0	0	1	1	3	0	54329186	0	0.880952	low
3	1	1	0	1	2	1	54330929	0	0.4	high
2	0	1	1	1	3	0	54332074	0	0.928571	low
2	0	0	1	1	2	0	54334194	0	0.870968	low
2	0	0	1	1	2	0	54334962	0	0.870968	low
1	1	0	1	1	2	0	54337454	0	0.75	low
2	1	0	1	1	2	0	54341795	0	0.880952	low
2	0	1	1	2	2	1	54349313	0	0	high
2	0	0	1	1	3	0	54350407	0	0.909091	low
4	1	0	1	1	2	1	54350420	0	0.4	high
3	1	0	1	1	3	0	54350499	0	0.588235	high
3	1	0	1	1	2	0	54350827	0	0.828571	low
3	1	0	0	2	3	0	54359081	1	0.5	high
2	1	0	1	1	3	0	54359159	0	0.649123	low
3	0	1	1	1	3	0	54359617	1	0.5	high
2	1	0	0	1	2	0	54361272	0	0.759259	low
1	0	0	1	1	3	0	54361276	0	0.880952	low
2	0	0	0	2	3	1	54361834	0	0.75	low
2	1	0	1	1	3	1	54363805	0	0.649123	low
2	1	0	0	2	2	1	54367677	0	0.8	low
2	0	0	1	1	2	0	54367716	0	0.870968	low
2	1	0	1	1	1	0	54368965	0	0.842105	low
1	1	0	0	1	1	0	54369048	0	0.7	low
3	1	0	0	1	3	0	54369821	0	0.590909	high
2	0	0	0	2	2	0	54373093	0	1	low
3	1	0	1	1	2	0	54376196	0	0.828571	low
2	0	0	1	1	3	0	54376380	1	0.909091	low
2	1	0	1	1	3	0	54377370	0	0.649123	low
2	1	0	1	1	2	0	54379447	0	0.880952	low
2	1	1	0	2	3	0	54380310	0	0.833333	low
3	1	0	0	1	3	0	54381970	0	0.590909	high
1	0	0	0	1	3	0	54384746	0	0.733333	low
2	1	0	0	1	2	0	54386070	0	0.759259	low
3	1	0	0	2	2	0	54386407	0	0.666667	low
1	1	0	1	1	2	0	54386801	0	0.75	low
1	0	1	0	1	3	0	54388003	0	1	low
1	1	0	1	1	1	0	54389402	0	1	low
2	1	1	1	1	2	0	54393135	0	0.772727	low
1	0	0	1	1	2	0	54394652	0	0.912281	low
2	1	0	1	1	3	0	54395775	0	0.649123	low
3	1	1	0	1	2	1	54397724	0	0.4	high
1	0	0	0	1	1	0	54404098	0	0.923077	low
2	1	1	1	2	1	0	54409175	0	1	low
2	0	0	0	1	2	0	54409827	0	0.826087	low
1	0	0	1	1	2	0	54411245	0	0.912281	low
1	0	0	1	1	2	0	54412746	0	0.912281	low
2	1	0	1	1	3	0	54419212	0	0.649123	low
2	1	0	1	1	1	0	54419222	0	0.842105	low
2	1	0	0	1	3	0	54802473	0	0.814815	low
1	0	0	1	1	3	0	54803866	0	0.880952	low
2	0	0	1	1	3	0	54805577	0	0.909091	low
2	1	0	1	1	3	0	54808746	0	0.649123	low
2	1	1	1	1	2	0	54813173	0	0.772727	low
2	0	0	1	1	3	0	54815946	0	0.909091	low
2	1	1	0	1	1	0	54816454	0	0.5	high
1	0	0	1	1	3	0	54817447	1	0.880952	low
2	1	0	1	1	2	1	54818890	0	0.880952	low
3	1	0	0	2	3	1	54818891	0	0.5	high
2	0	0	1	1	3	0	54820128	0	0.909091	low
2	1	0	0	1	2	0	54820163	0	0.759259	low
3	1	0	1	1	3	0	54823492	0	0.588235	high
2	0	0	1	1	3	0	54826007	0	0.909091	low
2	0	0	1	1	1	0	54831101	0	1	low
3	1	0	1	1	3	0	54832402	0	0.588235	high
2	1	0	1	1	2	0	54832618	0	0.880952	low
2	1	0	1	1	2	0	54833110	0	0.880952	low
3	1	1	1	1	2	0	54834240	0	0.6	high
2	0	0	1	1	2	0	54838878	0	0.870968	low
2	0	0	1	1	3	0	54841471	0	0.909091	low
2	1	0	0	2	3	0	54843881	0	0.4	high
1	0	0	0	1	3	0	54846847	0	0.733333	low
2	1	1	1	1	3	1	54853819	0	0.55	high
1	0	0	1	1	2	0	54853844	0	0.912281	low
2	1	0	1	1	2	0	54854230	0	0.880952	low
1	0	0	1	1	2	0	54854610	0	0.912281	low
1	1	0	1	1	3	0	54856842	0	0.666667	low
1	0	0	0	1	3	1	54856947	0	0.733333	low
3	0	1	0	1	3	0	54857845	0	0.466667	high
4	1	0	0	2	2	0	54858764	0	1	low
1	0	0	0	1	2	0	54859497	1	0.772727	low
4	0	0	0	1	3	0	54860900	0	1	low
2	1	1	0	2	3	0	54861414	0	0.833333	low
1	1	0	0	1	1	0	54861689	0	0.7	low
3	1	0	1	2	3	1	54864597	0	0.5	high
2	0	1	0	1	3	0	54864966	0	0.833333	low
2	0	0	1	1	2	0	54865686	0	0.870968	low
3	1	0	1	1	3	1	54866030	1	0.588235	high
2	0	0	1	1	3	0	54867144	0	0.909091	low
2	1	0	1	1	2	0	54884935	0	0.880952	low
3	1	1	1	1	3	0	54888914	0	0.533333	high
2	1	0	0	2	2	0	54889567	0	0.8	low
2	0	0	1	1	2	0	54891019	0	0.870968	low
2	1	0	0	2	2	0	54891020	0	0.8	low
2	0	0	1	1	2	0	54892632	0	0.870968	low
1	0	0	1	1	2	0	54895386	0	0.912281	low
3	1	1	1	1	3	0	54899774	0	0.533333	high
2	0	0	1	1	2	0	54903055	0	0.870968	low
2	0	1	1	1	2	0	54907074	0	0.714286	low
3	0	0	1	2	3	0	54912162	0	0	high
2	1	0	0	1	1	0	54913239	0	1	low
3	1	0	1	1	3	0	54914941	0	0.588235	high
2	1	0	1	2	3	0	54922875	1	0.64	high
2	0	0	0	1	3	0	54925498	0	0.6	high
3	1	0	0	1	3	0	54933072	0	0.590909	high
1	0	0	1	1	2	0	54934354	0	0.912281	low
2	1	0	1	1	2	0	54934951	0	0.880952	low
2	0	0	1	1	2	0	54935749	0	0.870968	low
3	0	0	1	1	1	0	54939629	0	1	low
1	1	0	1	1	2	0	54942351	0	0.75	low
2	0	0	1	1	3	0	54942466	1	0.909091	low
3	1	0	1	1	3	0	54942726	1	0.588235	high
1	0	1	0	1	3	0	54946415	0	1	low
1	0	0	1	1	2	0	54951489	0	0.912281	low
3	0	0	1	1	2	0	54952063	0	0.933333	low
4	0	0	0	1	3	0	54957515	0	1	low
3	1	1	0	2	3	1	54957867	0	0.333333	high
2	0	0	1	2	3	0	54957953	0	0.857143	low
2	1	0	1	1	2	0	54959112	0	0.880952	low
2	1	0	0	2	2	0	54959373	0	0.8	low
2	1	0	1	1	1	0	54959825	0	0.842105	low
2	1	0	1	2	2	0	54962347	0	0.777778	low
1	0	0	0	1	2	1	54965954	0	0.772727	low
1	1	0	1	1	1	0	54966096	0	1	low
1	0	0	0	2	1	0	54966104	1	1	low
3	1	1	1	1	2	0	54970039	1	0.6	high
2	1	0	1	1	3	0	54970171	0	0.649123	low
2	0	0	0	1	2	0	55350559	0	0.826087	low
2	1	0	1	2	3	0	55351637	0	0.64	high
3	1	0	1	1	2	0	55354073	0	0.828571	low
2	0	1	1	1	3	0	55357893	0	0.928571	low
3	1	0	1	1	3	0	55361194	0	0.588235	high
2	0	0	0	1	1	0	55363971	0	0.75	low
2	1	0	0	2	2	0	55366208	0	0.8	low
2	1	0	1	1	3	0	55369981	0	0.649123	low
2	1	0	1	2	2	0	55375284	0	0.777778	low
2	0	0	0	1	3	0	55375308	0	0.6	high
1	0	0	0	1	2	0	55376187	0	0.772727	low
2	0	0	1	1	2	0	55376290	0	0.870968	low
1	1	0	0	1	3	0	55377457	0	1	low
2	1	0	1	1	1	0	55383496	0	0.842105	low
2	1	0	0	1	2	0	55384881	0	0.759259	low
3	1	0	1	1	2	0	55386996	1	0.828571	low
3	1	0	1	2	2	0	55390336	0	0.666667	low
4	1	0	1	1	3	0	55396341	1	0.833333	low
2	1	0	1	1	2	0	55398407	0	0.880952	low
2	1	0	0	1	3	0	55401454	0	0.814815	low
2	0	0	1	1	2	0	55404106	0	0.870968	low
2	1	0	0	1	1	0	55405343	0	1	low
3	0	1	1	1	3	0	55406531	0	0.5	high
2	1	0	1	1	2	0	55410918	0	0.880952	low
1	0	0	1	1	3	0	55413982	0	0.880952	low
1	0	0	0	1	2	0	55416882	0	0.772727	low
1	0	0	0	1	2	0	55417150	0	0.772727	low
2	1	0	1	1	2	0	55418032	0	0.880952	low
2	0	0	1	1	3	0	55420141	0	0.909091	low
2	1	0	1	1	1	0	55423923	0	0.842105	low
3	1	1	0	1	2	0	55426009	0	0.4	high
2	0	0	1	1	3	0	55429630	1	0.909091	low
3	1	1	1	1	3	0	55430568	1	0.533333	high
2	1	0	0	1	3	0	55431710	0	0.814815	low
1	1	0	1	1	3	0	55431902	0	0.666667	low
1	0	0	1	2	2	1	55432881	1	0.714286	low
3	0	0	0	1	1	0	55435808	0	1	low
2	1	0	1	2	3	0	55436567	0	0.64	high
2	1	0	0	1	1	0	55437206	0	1	low
2	1	0	1	1	3	0	55437389	0	0.649123	low
2	1	0	1	1	2	0	55438929	0	0.880952	low
1	1	0	1	1	2	0	55440692	0	0.75	low
2	0	0	1	1	2	0	55448930	0	0.870968	low
2	1	0	1	1	2	0	55451228	0	0.880952	low
1	0	0	0	1	3	0	55452616	0	0.733333	low
2	0	0	0	1	3	0	55456385	0	0.6	high
2	0	0	0	1	2	1	55456518	0	0.826087	low
2	0	0	1	2	3	0	55457006	0	0.857143	low
2	1	0	1	1	3	0	55457080	0	0.649123	low
2	1	0	0	1	2	0	55457169	0	0.759259	low
2	0	0	1	1	2	0	55462263	0	0.870968	low
2	1	0	1	1	2	0	55465198	0	0.880952	low
3	1	1	1	1	2	1	55467872	0	0.6	high
3	0	0	0	1	2	0	55469480	0	0.6	high
2	0	0	0	1	2	0	55470404	0	0.826087	low
2	0	1	0	1	3	0	55473075	0	0.833333	low
1	0	0	1	1	1	0	55473808	0	1	low
3	1	0	1	1	2	0	55474744	1	0.828571	low
1	0	0	1	1	2	0	55474845	0	0.912281	low
2	0	1	0	1	3	0	55475696	0	0.833333	low
2	1	0	1	1	3	0	55477243	0	0.649123	low
2	0	0	0	1	2	0	55478607	1	0.826087	low
1	0	0	0	1	1	0	55479541	0	0.923077	low
1	0	0	0	1	3	0	55479547	0	0.733333	low
2	1	0	1	2	2	0	55488254	0	0.777778	low
3	1	1	1	1	1	0	55493256	1	0.8	low
2	1	0	1	1	3	0	55499638	0	0.649123	low
3	1	1	1	1	2	0	55505634	0	0.6	high
2	1	1	1	1	1	0	55515125	0	1	low
2	1	0	0	1	2	0	55905105	1	0.759259	low
2	1	0	1	1	2	0	55917651	0	0.880952	low
2	0	0	1	1	3	0	55935360	0	0.909091	low
3	1	1	1	2	3	0	55941636	0	0.25	high
1	0	0	1	1	2	0	55943743	0	0.912281	low
2	0	0	1	1	3	0	55968997	0	0.909091	low
2	0	0	1	1	2	0	55976087	0	0.870968	low
2	1	0	0	2	2	0	55986369	0	0.8	low
2	0	0	1	1	3	0	56067630	0	0.909091	low
2	1	0	1	2	3	1	58856084	1	0.64	high
2	1	0	1	1	3	1	58859747	0	0.649123	low
2	1	0	1	1	3	0	58864972	0	0.649123	low
3	1	0	1	1	3	0	58866760	0	0.588235	high
3	1	0	0	1	2	1	58875143	0	0.8	low
3	1	0	0	1	3	1	58885043	0	0.590909	high
2	1	1	1	1	3	0	58885725	1	0.55	high
2	0	0	1	1	3	0	58887025	0	0.909091	low
2	1	0	1	2	3	0	58892486	0	0.64	high
3	1	0	1	1	3	1	58894402	0	0.588235	high
2	1	0	1	1	2	0	58896272	0	0.880952	low
2	1	0	1	2	3	1	58896463	1	0.64	high
2	0	0	1	1	3	0	58896679	0	0.909091	low
2	0	0	1	1	2	0	58900238	0	0.870968	low
1	0	0	0	1	2	0	58908613	0	0.772727	low
2	0	0	1	1	2	0	58909822	0	0.870968	low
3	1	0	0	1	2	0	58912594	0	0.8	low
2	1	0	0	1	1	0	58916326	0	1	low
1	0	0	1	1	2	1	58917179	0	0.912281	low
1	0	0	1	2	3	0	58918429	0	0.75	low
2	0	0	1	1	3	1	58918832	0	0.909091	low
2	0	0	0	1	3	0	58919377	1	0.6	high
1	0	0	0	1	3	0	59215301	0	0.733333	low
2	1	0	1	2	3	1	59221365	0	0.64	high
2	0	0	1	1	3	1	59230876	0	0.909091	low
2	1	0	1	1	2	0	59233112	0	0.880952	low
2	1	0	0	1	3	0	59236668	0	0.814815	low
3	1	0	0	1	2	0	59243956	0	0.8	low
3	0	0	0	1	3	1	59245663	0	0.75	low
3	1	0	0	1	2	1	59248669	0	0.8	low
1	0	0	1	1	2	0	59254581	0	0.912281	low
3	1	0	1	1	1	0	59260281	1	0.6	high
3	1	0	0	1	2	1	59265327	0	0.8	low
2	0	0	0	2	3	1	59266725	0	0.75	low
3	0	1	0	1	2	1	59271017	0	0.5	high
2	1	0	0	2	2	0	59271270	0	0.8	low
2	0	0	0	1	1	0	59271351	0	0.75	low
3	1	0	0	1	2	0	59274484	0	0.8	low
1	0	0	0	1	3	1	59275223	0	0.733333	low
2	0	0	0	1	2	1	59276603	0	0.826087	low
2	0	1	1	1	3	0	59277674	0	0.928571	low
2	1	0	1	1	2	0	59278598	0	0.880952	low
1	0	0	0	1	3	1	59283574	0	0.733333	low
1	1	1	0	1	3	1	59285286	0	0	high
3	0	0	1	1	1	0	59290750	0	1	low
1	0	0	0	1	3	0	59293439	0	0.733333	low
3	1	0	0	1	1	0	59300015	0	1	low
2	1	0	0	1	3	0	59300382	0	0.814815	low
3	1	1	1	1	1	1	59315653	0	0.8	low
3	1	0	1	1	3	1	59315769	0	0.588235	high
3	1	0	1	1	3	0	59319189	0	0.588235	high
3	1	0	1	1	1	0	59329644	0	0.6	high
1	0	0	1	1	2	0	59329808	0	0.912281	low
2	1	0	0	1	3	0	59332405	0	0.814815	low
2	0	0	0	1	2	0	59332587	0	0.826087	low
2	0	1	0	1	3	0	59337509	0	0.833333	low
3	1	1	0	1	2	1	59340463	0	0.4	high
3	0	1	1	1	2	1	59349709	0	0.571429	high
2	1	0	1	1	2	0	59351788	0	0.880952	low
2	0	0	1	1	2	0	59358101	0	0.870968	low
1	1	0	1	2	2	0	59358172	0	1	low
3	1	1	0	1	2	1	59360386	0	0.4	high
1	1	0	0	2	3	0	59365668	0	1	low
2	1	0	0	1	1	0	59662996	0	1	low
1	1	1	0	2	3	1	59668736	0	0	high
2	0	0	0	1	2	0	59675859	0	0.826087	low
3	1	0	1	1	3	0	59679417	0	0.588235	high
3	1	1	1	1	3	0	59684866	1	0.533333	high
1	1	0	1	1	2	0	59689396	0	0.75	low
3	1	0	0	1	3	0	59690233	1	0.590909	high
3	1	0	0	2	3	1	59690684	0	0.5	high
2	1	0	1	1	2	0	59692504	0	0.880952	low
3	1	0	0	1	3	1	59699045	0	0.590909	high
2	1	1	0	1	3	0	59699686	0	0.625	high
2	0	0	1	1	3	0	59705802	0	0.909091	low
1	0	0	1	1	3	0	59728588	0	0.880952	low
2	0	0	1	1	3	0	59728627	0	0.909091	low
2	1	0	0	1	2	0	62013598	0	0.759259	low
2	0	0	0	1	3	0	62142781	0	0.6	high
3	1	1	0	2	3	1	62150392	0	0.333333	high
2	0	0	1	2	2	1	62153886	0	0.714286	low
2	1	0	0	1	3	0	62156330	0	0.814815	low
1	1	0	1	1	3	0	62160570	0	0.666667	low
1	1	0	0	1	2	1	62634814	0	0.526316	high
1	1	0	1	1	2	0	62635308	0	0.75	low
2	1	0	0	1	3	1	62636378	0	0.814815	low
3	1	0	1	1	2	0	62637154	1	0.828571	low
3	1	1	1	2	3	1	62641646	0	0.25	high
1	0	0	0	2	2	0	62642028	1	1	low
3	1	0	0	1	2	0	62644560	0	0.8	low
1	1	0	0	1	1	1	62645567	0	0.7	low
3	1	0	0	2	2	1	62651097	0	0.666667	low
2	1	1	0	1	3	1	62651339	0	0.625	high
2	0	0	0	1	1	0	62664654	0	0.75	low
2	1	0	1	1	2	0	62667838	0	0.880952	low
1	0	0	0	2	2	0	62670451	0	1	low
1	0	0	0	1	3	0	62679614	0	0.733333	low
2	1	1	0	2	3	1	62683127	0	0.833333	low
1	1	1	0	2	2	1	62684347	1	0	high
3	1	1	1	2	2	1	62685013	0	0	high
2	1	0	1	1	3	1	62704001	0	0.649123	low
1	0	0	0	1	3	0	62705614	0	0.733333	low
2	1	0	1	1	2	0	62707514	0	0.880952	low
1	0	1	0	1	3	0	62708277	0	1	low
2	0	1	0	2	3	1	62711192	0	0.5	high
3	0	0	1	1	2	0	62711431	0	0.933333	low
3	1	1	1	1	3	0	62715486	0	0.533333	high
1	0	0	1	1	2	0	62720891	0	0.912281	low
2	1	1	1	1	3	1	62722056	1	0.55	high
3	1	0	0	1	2	0	62728267	1	0.8	low
1	1	0	0	2	1	0	62730059	0	0.666667	low
2	1	1	1	1	2	0	62730908	0	0.772727	low
2	0	0	0	1	3	0	62734663	0	0.6	high
1	1	0	0	1	2	1	62735677	1	0.526316	high
2	0	0	1	2	3	0	62735753	0	0.857143	low
3	1	0	0	1	3	0	62736286	0	0.590909	high
1	0	0	1	1	3	1	62737020	0	0.880952	low
1	0	0	1	1	3	0	62737590	0	0.880952	low
2	1	1	0	1	2	1	62737998	0	0.5	high
2	1	0	0	1	2	1	62743095	0	0.759259	low
1	0	1	1	1	3	0	62751871	0	0.666667	low
2	1	0	1	1	3	1	62751901	0	0.649123	low
1	0	0	1	1	3	0	62758593	0	0.880952	low
1	0	1	1	1	3	1	62765127	0	0.666667	low
2	1	1	0	1	2	1	62766103	0	0.5	high
2	0	0	1	1	3	0	62773862	0	0.909091	low
1	1	0	1	1	2	1	62780164	0	0.75	low
2	0	0	0	1	2	0	62780795	0	0.826087	low
1	0	0	0	1	2	0	62782356	0	0.772727	low
1	0	0	0	1	1	0	62782499	0	0.923077	low
2	0	0	0	1	1	1	62785049	0	0.75	low
2	1	0	0	1	2	1	62785110	0	0.759259	low
1	0	0	0	1	1	0	62785148	1	0.923077	low
2	0	0	0	1	2	0	62788306	0	0.826087	low
3	1	1	1	1	2	0	62790982	0	0.6	high
2	1	1	0	1	3	1	62792374	0	0.625	high
1	1	0	0	1	2	0	62792377	1	0.526316	high
2	1	1	0	1	3	1	62794833	0	0.625	high
2	0	1	0	1	2	1	63267864	0	0.333333	high
1	0	0	1	2	3	0	63274318	0	0.75	low
1	0	0	0	1	3	0	63277741	0	0.733333	low
3	1	0	1	1	2	1	63277862	0	0.828571	low
2	0	0	1	1	3	0	63278435	0	0.909091	low
2	1	1	0	1	3	0	63279951	0	0.625	high
2	0	0	0	2	3	0	63281825	0	0.75	low
1	0	0	1	1	2	0	63284995	0	0.912281	low
1	1	0	1	1	2	0	63286408	0	0.75	low
1	0	0	1	1	2	0	63290165	0	0.912281	low
3	1	1	1	1	3	1	63292424	0	0.533333	high
3	1	0	1	1	2	0	63292544	0	0.828571	low
2	1	1	0	1	3	0	63294765	0	0.625	high
2	1	1	1	1	3	1	63298425	0	0.55	high
2	0	0	0	2	2	0	63308687	0	1	low
3	0	0	0	2	2	0	63309380	1	1	low
3	1	0	0	1	2	0	63311496	0	0.8	low
1	0	0	1	1	3	0	63320417	0	0.880952	low
3	1	0	1	1	3	0	63320761	0	0.588235	high
4	1	1	0	1	1	0	63320899	0	0	high
2	0	0	0	1	2	0	63324001	0	0.826087	low
3	1	0	1	1	3	1	63325394	1	0.588235	high
1	0	0	0	2	3	0	63327973	0	1	low
1	1	0	1	1	2	0	63329046	0	0.75	low
3	0	0	1	1	3	0	63329956	0	0.75	low
1	0	0	1	1	3	0	63332767	1	0.880952	low
2	1	0	0	1	2	0	63334404	0	0.759259	low
1	0	0	0	1	3	0	63342263	0	0.733333	low
2	1	0	1	1	2	0	63342718	0	0.880952	low
2	1	1	1	1	3	0	63342735	1	0.55	high
2	1	0	0	1	2	0	63347487	0	0.759259	low
2	0	0	1	1	2	0	63348479	1	0.870968	low
3	0	0	0	1	3	0	63359592	0	0.75	low
1	1	0	0	1	2	1	63362060	0	0.526316	high
2	0	0	0	1	2	0	63362246	1	0.826087	low
1	1	0	0	1	1	0	63395126	0	0.7	low
2	0	1	1	1	3	0	72160479	0	0.928571	low
2	1	1	0	1	2	0	72160505	0	0.5	high
1	1	0	0	1	2	1	72163166	0	0.526316	high
2	1	0	1	1	3	1	72168707	0	0.649123	low
2	0	0	0	1	2	0	72168831	0	0.826087	low
1	1	1	1	1	2	0	72177003	0	1	low
3	0	0	1	1	2	0	72178069	0	0.933333	low
2	1	1	1	2	3	0	72179295	0	0.5	high
3	1	1	0	1	2	1	72183155	1	0.4	high
2	1	0	1	2	3	0	72210156	0	0.64	high
2	1	1	0	2	3	0	72221330	0	0.833333	low
3	1	1	1	2	3	1	72222091	0	0.25	high
2	0	0	0	1	3	0	72222095	0	0.6	high
2	0	0	1	2	2	0	72222096	0	0.714286	low
1	0	0	0	2	1	0	72223014	0	1	low
2	1	1	1	1	2	0	72223015	0	0.772727	low
1	0	0	1	2	1	0	72223595	0	1	low
2	1	1	1	1	2	0	72225251	0	0.772727	low
3	1	0	0	1	3	0	72629180	0	0.590909	high
3	1	1	0	1	3	1	72634325	1	0.466667	high
2	1	1	0	2	2	0	72634336	0	0	high
3	1	1	0	1	3	1	72647334	0	0.466667	high
3	0	1	1	1	2	1	72647340	1	0.571429	high
2	0	0	1	1	2	0	72649083	0	0.870968	low
1	0	0	1	1	2	1	72664878	0	0.912281	low
1	0	0	1	1	3	0	72668972	0	0.880952	low
2	1	0	1	1	1	0	72670590	0	0.842105	low
2	0	0	1	1	3	0	72679778	0	0.909091	low
2	1	0	1	1	2	0	72681907	0	0.880952	low
4	1	0	1	1	3	0	72687155	1	0.833333	low
1	1	0	0	1	1	0	72698285	0	0.7	low
3	1	1	0	1	3	1	72700091	0	0.466667	high
2	0	1	1	1	3	0	72701681	0	0.928571	low
2	1	0	1	1	1	0	72722149	0	0.842105	low
2	0	0	0	1	2	0	72733831	1	0.826087	low
1	0	0	0	1	3	1	72742191	0	0.733333	low
1	0	0	1	1	2	0	72750394	0	0.912281	low
3	1	0	0	2	2	0	72758727	0	0.666667	low
3	0	0	0	1	1	0	72761005	0	1	low
1	0	0	1	1	1	0	72764250	0	1	low
2	1	0	1	2	3	0	72768797	0	0.64	high
2	1	0	0	1	2	0	72770544	0	0.759259	low
1	0	0	1	2	2	1	72774727	0	0.714286	low
2	1	0	0	1	2	0	72775123	0	0.759259	low
1	1	0	1	1	3	1	72776736	1	0.666667	low
3	0	1	1	1	2	0	72777969	0	0.571429	high
2	0	0	0	1	3	0	73166328	0	0.6	high
1	0	0	1	2	2	1	73179517	0	0.714286	low
2	0	0	0	1	3	1	73185135	0	0.6	high
2	1	1	1	1	3	0	73191083	0	0.55	high
3	1	1	1	1	2	0	73191160	0	0.6	high
2	0	0	1	1	3	0	73193745	0	0.909091	low
1	0	0	0	1	1	0	73194717	0	0.923077	low
2	1	0	0	1	2	0	73194723	0	0.759259	low
1	0	0	1	1	3	0	73202864	0	0.880952	low
2	0	0	1	1	2	0	73219786	0	0.870968	low
2	1	0	1	1	3	0	73221297	0	0.649123	low
2	0	0	1	1	2	0	73222989	0	0.870968	low
2	1	1	1	1	3	1	73227627	0	0.55	high
2	0	0	1	1	2	0	73227886	1	0.870968	low
2	1	0	1	1	3	0	73235454	1	0.649123	low
2	1	1	1	1	2	0	73240282	0	0.772727	low
3	1	0	0	1	3	0	73243267	0	0.590909	high
3	1	0	0	1	2	0	73243614	0	0.8	low
2	0	0	1	1	1	0	73243663	0	1	low
2	0	1	1	1	3	0	73243881	0	0.928571	low
2	0	0	0	1	2	0	73244887	0	0.826087	low
2	1	1	1	1	2	0	73245211	0	0.772727	low
3	1	0	1	1	3	0	73249779	0	0.588235	high
3	1	0	1	2	3	1	73255652	1	0.5	high
1	1	0	1	1	2	1	73266077	0	0.75	low
1	1	0	0	2	1	1	73266770	0	0.666667	low
3	1	0	0	1	3	0	73275021	0	0.590909	high
2	1	1	1	1	2	0	73276753	0	0.772727	low
2	1	1	0	1	3	1	73281480	0	0.625	high
2	1	0	0	2	2	0	73288671	0	0.8	low
3	1	1	1	1	2	1	73291277	0	0.6	high
1	0	0	1	1	3	1	73294002	0	0.880952	low
2	0	1	0	1	3	0	73294614	0	0.833333	low
2	0	0	1	2	3	0	73295408	0	0.857143	low
2	0	0	0	1	3	0	73296295	0	0.6	high
2	1	1	0	1	3	0	73301090	1	0.625	high
2	1	0	1	2	3	1	73301473	0	0.64	high
2	1	0	1	1	2	0	73301821	0	0.880952	low
2	0	0	1	1	3	0	73303644	0	0.909091	low
3	1	0	0	1	3	1	73305222	0	0.590909	high
3	1	0	1	1	2	0	73305429	1	0.828571	low
2	0	0	0	1	3	1	73306117	0	0.6	high
2	1	1	1	1	3	0	73323337	0	0.55	high
2	0	0	1	1	3	0	73326223	0	0.909091	low
3	1	0	0	1	2	0	73328754	0	0.8	low
2	1	0	1	1	3	1	73328785	0	0.649123	low
3	1	0	0	1	2	0	73329827	0	0.8	low
2	1	1	0	2	3	0	73331608	0	0.833333	low
1	0	0	1	1	3	0	73334646	0	0.880952	low
1	0	0	1	1	2	0	73710486	0	0.912281	low
3	1	0	1	2	2	0	73716648	0	0.666667	low
3	1	0	0	1	3	1	73718423	0	0.590909	high
1	0	0	1	1	2	0	73722207	0	0.912281	low
2	0	0	1	1	2	0	73724113	0	0.870968	low
4	0	0	1	1	3	0	73724555	0	0.5	high
2	1	0	0	2	2	0	73726031	0	0.8	low
2	1	0	0	1	3	0	73727510	1	0.814815	low
1	1	1	1	1	3	0	73727927	0	0.333333	high
4	1	1	0	2	2	0	73732300	0	0	high
2	1	0	0	1	3	0	73732346	0	0.814815	low
2	0	1	1	1	3	0	73733619	0	0.928571	low
1	0	0	0	1	3	0	73736468	0	0.733333	low
2	0	0	0	1	3	1	73741979	0	0.6	high
2	1	0	1	1	2	0	73745834	0	0.880952	low
3	1	0	1	1	2	0	73747101	0	0.828571	low
3	1	1	0	1	2	0	73748578	0	0.4	high
1	0	0	1	1	3	0	73757992	0	0.880952	low
2	1	1	1	1	3	0	73760173	1	0.55	high
2	1	0	1	1	1	0	73760341	0	0.842105	low
1	1	0	0	1	1	0	73770202	0	0.7	low
2	0	0	0	1	1	0	73788272	0	0.75	low
3	1	0	0	1	2	0	73796988	0	0.8	low
2	1	1	1	1	1	0	73807785	0	1	low
2	0	1	1	1	3	0	73809375	0	0.928571	low
2	1	0	0	2	2	0	73817671	0	0.8	low
2	1	0	1	1	2	0	73822894	0	0.880952	low
1	0	0	0	1	3	0	73826536	0	0.733333	low
2	1	1	1	1	2	0	73839646	0	0.772727	low
2	0	0	1	1	3	0	73841244	0	0.909091	low
1	0	0	1	1	2	0	74259027	0	0.912281	low
2	0	0	1	1	2	0	76521098	0	0.870968	low
1	1	0	0	1	2	1	76528339	0	0.526316	high
3	1	1	0	1	3	1	76531187	1	0.466667	high
2	1	1	0	1	3	1	76549651	0	0.625	high
2	0	1	0	1	3	0	76549678	0	0.833333	low
2	1	0	1	1	2	0	76561192	0	0.880952	low
3	1	1	1	1	2	0	76576980	0	0.6	high
1	0	0	1	1	3	0	76585230	0	0.880952	low
2	0	0	1	1	3	0	76588897	0	0.909091	low
1	0	0	1	1	3	0	76595373	0	0.880952	low
2	1	0	0	1	2	0	76604090	0	0.759259	low
1	0	0	0	1	3	1	76609582	0	0.733333	low
1	1	0	1	1	3	0	76609659	0	0.666667	low
2	1	0	0	1	3	0	76615706	0	0.814815	low
1	0	0	0	2	2	0	76616329	1	1	low
1	1	0	1	1	2	1	76619785	0	0.75	low
2	0	0	1	1	2	0	76643702	0	0.870968	low
2	0	0	0	1	2	0	76652384	0	0.826087	low
3	1	0	1	1	1	1	76655518	1	0.6	high
2	1	1	0	1	2	0	76657709	0	0.5	high
1	0	0	0	2	1	0	76665147	1	1	low
1	1	1	1	1	3	1	77073697	0	0.333333	high
2	0	0	0	1	2	1	77076337	0	0.826087	low
2	0	0	0	1	3	0	77076796	0	0.6	high
2	0	0	1	1	2	0	77078617	0	0.870968	low
3	1	1	1	1	3	1	77088648	1	0.533333	high
2	0	1	0	2	2	1	77092760	1	0	high
2	1	1	0	1	3	0	77094315	0	0.625	high
1	1	0	1	1	2	1	77111603	0	0.75	low
2	1	0	1	1	3	0	77113596	0	0.649123	low
2	0	0	0	1	2	1	77131760	0	0.826087	low
2	1	0	0	1	3	1	77141541	1	0.814815	low
2	0	0	1	2	3	0	77141547	0	0.857143	low
1	1	0	0	1	2	0	77141730	0	0.526316	high
3	1	0	0	1	2	0	77142793	0	0.8	low
3	1	1	0	1	2	1	77176137	0	0.4	high
3	1	0	0	1	3	0	77179069	0	0.590909	high
3	1	0	1	1	3	1	77179117	0	0.588235	high
3	1	0	0	1	2	0	77199114	0	0.8	low
3	1	0	0	1	2	0	77206762	0	0.8	low
2	0	0	0	1	3	0	77211433	0	0.6	high
3	1	1	0	1	3	1	77224720	1	0.466667	high
2	1	0	0	1	2	0	77226163	0	0.759259	low
2	1	1	1	1	3	0	77233300	0	0.55	high
2	0	0	1	1	3	0	77235410	0	0.909091	low
1	0	0	0	1	3	0	77235903	0	0.733333	low
1	1	0	0	2	2	0	77237964	0	0.5	high
3	1	1	0	2	2	0	77633506	1	1	low
1	0	0	1	1	2	0	77639922	0	0.912281	low
1	0	0	1	2	2	0	77646872	0	0.714286	low
2	1	0	0	1	3	0	77655611	0	0.814815	low
1	0	0	0	1	2	0	77662243	0	0.772727	low
2	0	0	0	1	2	0	77664149	0	0.826087	low
1	1	0	1	1	3	0	77709520	0	0.666667	low
3	1	1	0	1	3	0	77715671	0	0.466667	high
1	0	0	0	1	3	0	77727821	0	0.733333	low
2	1	0	1	2	2	0	77742948	1	0.777778	low
1	0	0	1	1	2	0	77757173	0	0.912281	low
